# Supplementary material for: 3D hotspots of recurrent retroviral insertions reveal long-range interactions with cancer genes
Source: Nat Commun. 2015 Feb 27;6:6381. doi: 10.1038/ncomms7381 (PMC4351571; doi:10.1038/ncomms7381)
Supplement: Supplementary Data 1 — List of Co-localized Insertion Clusters (CLICs) [file ncomms7381-s2.xls]

## Sheet: SupplementaryTable1
	CLIC_locus1					CLIC_locus2
Chr	Start (kb)	End (kb)	Mutation Score	CIS gene	Census gene	Start (kb)	End (kb)	Mutation Score	CIS gene	Census gene	Hi-C Score (- l o g (p-value))
1	36840	37040	10.1	Tmem131	-	37400	37720	14.4	Mgat4a	-	17
1	9600	10040	7.4	-	-	52080	52280	6.3	-	-	14.2
1	36840	37040	10.1	Tmem131	-	88160	88680	18.3	Ptma	-	16.1
1	74080	74520	6.8	-	-	88160	88680	18.3	Ptma	-	16.3
1	36840	37040	10.1	Tmem131	-	133880	134040	8	Elk4	Elk4	13.2
1	74080	74520	6.8	-	-	133880	134040	8	Elk4	Elk4	9.4
1	74080	74520	6.8	-	-	134840	135200	7.6	Plekha6	Mdm4	12.8
1	36840	37040	10.1	Tmem131	-	135320	135520	5.5	-	-	11.7
1	135560	135800	6.5	-	-	135880	136040	12.3	Btg2	-	10.2
1	88160	88680	18.3	Ptma	-	136320	136520	6	-	-	9.6
1	74080	74520	6.8	-	-	137920	138200	11.2	Kif21b5730559C18Rik	-	10.6
1	92800	93200	14	Lrrfip1Ramp1	-	154400	154640	5.8	-	-	14.4
1	164480	164720	6.1	MyocPrrc2c	-	165840	166440	10.8	SellSelp	-	11.1
1	154400	154640	5.8	-	-	167560	168080	15	Rcsd1Creg1	-	12.3
1	167560	168080	15	Rcsd1Creg1	-	172800	173080	6.7	-	Fcgr3Sdhc	16.4
1	94000	94160	5.8	-	-	173120	173760	17	Slamf7Cd48	-	9.9
1	137920	138200	11.2	Kif21b5730559C18Rik	-	173120	173760	17	Slamf7Cd48	-	11.1
1	154400	154640	5.8	-	-	173120	173760	17	Slamf7Cd48	-	9.3
1	165840	166440	10.8	SellSelp	-	173120	173760	17	Slamf7Cd48	-	12.6
1	167560	168080	15	Rcsd1Creg1	-	173120	173760	17	Slamf7Cd48	-	32
1	165840	166440	10.8	SellSelp	-	173800	174320	17.6	Slamf6	-	11.5
1	167560	168080	15	Rcsd1Creg1	-	173800	174320	17.6	Slamf6	-	10.6
1	173120	173760	17	Slamf7Cd48	-	180280	180440	7.2	-	-	17.9
1	173800	174320	17.6	Slamf6	-	180280	180440	7.2	-	-	10.6
1	94000	94160	5.8	-	-	182240	182520	21.5	Itpkb	-	11.3
1	137920	138200	11.2	Kif21b5730559C18Rik	-	182240	182520	21.5	Itpkb	-	15.1
1	74080	74520	6.8	-	-	182560	183040	13.1	Mixl1BC031781	H3f3a	9.5
1	88160	88680	18.3	Ptma	-	182560	183040	13.1	Mixl1BC031781	H3f3a	12.5
1	92800	93200	14	Lrrfip1Ramp1	-	182560	183040	13.1	Mixl1BC031781	H3f3a	9.3
1	133880	134040	8	Elk4	Elk4	182560	183040	13.1	Mixl1BC031781	H3f3a	12.9
1	134840	135200	7.6	Plekha6	Mdm4	182560	183040	13.1	Mixl1BC031781	H3f3a	20.4
1	135320	135520	5.5	-	-	182560	183040	13.1	Mixl1BC031781	H3f3a	14.1
1	135560	135800	6.5	-	-	182560	183040	13.1	Mixl1BC031781	H3f3a	9.3
1	136320	136520	6	-	-	182560	183040	13.1	Mixl1BC031781	H3f3a	14.7
1	137920	138200	11.2	Kif21b5730559C18Rik	-	182560	183040	13.1	Mixl1BC031781	H3f3a	18.9
1	167560	168080	15	Rcsd1Creg1	-	182560	183040	13.1	Mixl1BC031781	H3f3a	18.1
1	173120	173760	17	Slamf7Cd48	-	182560	183040	13.1	Mixl1BC031781	H3f3a	11.9
1	92800	93200	14	Lrrfip1Ramp1	-	183160	183440	5.7	-	-	17.6
1	135560	135800	6.5	-	-	183160	183440	5.7	-	-	13.5
1	137920	138200	11.2	Kif21b5730559C18Rik	-	183160	183440	5.7	-	-	11.3
1	173120	173760	17	Slamf7Cd48	-	183160	183440	5.7	-	-	17.1
1	137920	138200	11.2	Kif21b5730559C18Rik	-	193280	193480	11.3	Dtl	-	11.9
1	165840	166440	10.8	SellSelp	-	193280	193480	11.3	Dtl	-	9.6
1	173120	173760	17	Slamf7Cd48	-	193280	193480	11.3	Dtl	-	14.6
1	173800	174320	17.6	Slamf6	-	193280	193480	11.3	Dtl	-	12.1
1	182240	182520	21.5	Itpkb	-	193280	193480	11.3	Dtl	-	10.4
1	182560	183040	13.1	Mixl1BC031781	H3f3a	193280	193480	11.3	Dtl	-	12
1	183160	183440	5.7	-	-	193280	193480	11.3	Dtl	-	10.3
1	165840	166440	10.8	SellSelp	-	194920	195320	6.2	-	-	15.9
1	167560	168080	15	Rcsd1Creg1	-	194920	195320	6.2	-	-	11.4
1	173120	173760	17	Slamf7Cd48	-	194920	195320	6.2	-	-	9.5
1	173800	174320	17.6	Slamf6	-	194920	195320	6.2	-	-	15.9
2	6160	6320	5.4	-	-	9400	9680	5.4	-	-	10
2	6400	6720	13.4	Celf2	-	9400	9680	5.4	-	-	20
2	3400	3720	9.3	-	-	11120	11400	9.2	Prkcq	-	12
2	6400	6720	13.4	Celf2	-	11120	11400	9.2	Prkcq	-	16.2
2	24840	25200	5.4	-	-	32360	32840	13.2	Eng	-	17.3
2	25240	25520	6.2	-	-	32360	32840	13.2	Eng	-	16.8
2	25880	26600	133.1	Notch1Egfl7	Notch1	32360	32840	13.2	Eng	-	21.3
2	24840	25200	5.4	-	-	35120	35800	10.2	Ggta1Dab2ip	-	24.6
2	25880	26600	133.1	Notch1Egfl7	Notch1	35120	35800	10.2	Ggta1Dab2ip	-	13.3
2	32360	32840	13.2	Eng	-	71520	71760	8.3	-	-	9.4
2	35120	35800	10.2	Ggta1Dab2ip	-	73160	73400	6.7	-	-	11.5
2	72200	72360	8	B230120H23Rik	-	73160	73400	6.7	-	-	12.2
2	24840	25200	5.4	-	-	90600	91000	8.6	Slc39a13Sfpi1	-	14.4
2	35120	35800	10.2	Ggta1Dab2ip	-	90600	91000	8.6	Slc39a13Sfpi1	-	15.6
2	70680	70960	5.7	-	-	90600	91000	8.6	Slc39a13Sfpi1	-	10.3
2	71520	71760	8.3	-	-	90600	91000	8.6	Slc39a13Sfpi1	-	9.4
2	75440	75720	5.4	-	Nfe2l2	90600	91000	8.6	Slc39a13Sfpi1	-	12
2	84480	84920	6.7	-	Clp1	90600	91000	8.6	Slc39a13Sfpi1	-	41.8
2	84480	84920	6.7	-	Clp1	101840	102160	5.5	-	-	13.6
2	90600	91000	8.6	Slc39a13Sfpi1	-	103360	104000	16.7	Lmo2	Lmo2	21.8
2	101840	102160	5.5	-	-	103360	104000	16.7	Lmo2	Lmo2	10.4
2	84480	84920	6.7	-	Clp1	116960	117320	263.4	Rasgrp1	-	13
2	35120	35800	10.2	Ggta1Dab2ip	-	118320	118680	9.4	BmfBub1bPlcb2	Bub1b	11.9
2	75440	75720	5.4	-	Nfe2l2	118320	118680	9.4	BmfBub1bPlcb2	Bub1b	11.3
2	84480	84920	6.7	-	Clp1	118320	118680	9.4	BmfBub1bPlcb2	Bub1b	10
2	90600	91000	8.6	Slc39a13Sfpi1	-	118320	118680	9.4	BmfBub1bPlcb2	Bub1b	21.4
2	84480	84920	6.7	-	Clp1	121880	122120	6.6	-	-	12.8
2	25880	26600	133.1	Notch1Egfl7	Notch1	127040	127240	7.3	Dusp2	-	14.5
2	29760	30240	14.7	SetPkn3	Set	127040	127240	7.3	Dusp2	-	18.5
2	90600	91000	8.6	Slc39a13Sfpi1	-	127040	127240	7.3	Dusp2	-	22.2
2	91480	91640	5.6	Arhgap1	-	127040	127240	7.3	Dusp2	-	9.9
2	90600	91000	8.6	Slc39a13Sfpi1	-	131000	131400	7.2	-	-	9.2
2	84480	84920	6.7	-	Clp1	131680	132160	13.7	Rassf2	-	10.6
2	103360	104000	16.7	Lmo2	Lmo2	131680	132160	13.7	Rassf2	-	11.4
2	71520	71760	8.3	-	-	152520	152720	30.5	Bcl2l1	-	10.7
2	75440	75720	5.4	-	Nfe2l2	152520	152720	30.5	Bcl2l1	-	11.7
2	131680	132160	13.7	Rassf2	-	152520	152720	30.5	Bcl2l1	-	9.4
2	32360	32840	13.2	Eng	-	152880	153240	6.4	-	Asxl1	17.8
2	35120	35800	10.2	Ggta1Dab2ip	-	152880	153240	6.4	-	Asxl1	16.5
2	70680	70960	5.7	-	-	152880	153240	6.4	-	Asxl1	9.7
2	73160	73400	6.7	-	-	152880	153240	6.4	-	Asxl1	12.7
2	90600	91000	8.6	Slc39a13Sfpi1	-	152880	153240	6.4	-	Asxl1	11.4
2	30320	30760	41.4	Cstad	-	154400	154680	9	-	-	11.5
2	32360	32840	13.2	Eng	-	154400	154680	9	-	-	9.5
2	90600	91000	8.6	Slc39a13Sfpi1	-	154400	154680	9	-	-	9.6
2	30320	30760	41.4	Cstad	-	156560	156960	10.8	Tgif2Sla2	-	10.9
2	31760	32200	18.6	Nup214Ppapdc3	Nup214	156560	156960	10.8	Tgif2Sla2	-	16.9
2	32360	32840	13.2	Eng	-	156560	156960	10.8	Tgif2Sla2	-	12.1
2	71520	71760	8.3	-	-	156560	156960	10.8	Tgif2Sla2	-	18.1
2	131680	132160	13.7	Rassf2	-	162760	163160	5.3	-	-	15.6
2	158520	158640	12.6	Ppp1r16b	-	162760	163160	5.3	-	-	11.6
2	29760	30240	14.7	SetPkn3	Set	164680	164800	5.7	-	-	9.5
2	31760	32200	18.6	Nup214Ppapdc3	Nup214	164680	164800	5.7	-	-	21.1
2	91480	91640	5.6	Arhgap1	-	164680	164800	5.7	-	-	9.9
2	29760	30240	14.7	SetPkn3	Set	165480	166080	24	Zmynd8Ncoa3Sulf2	-	9.6
2	32360	32840	13.2	Eng	-	165480	166080	24	Zmynd8Ncoa3Sulf2	-	19.1
2	71520	71760	8.3	-	-	165480	166080	24	Zmynd8Ncoa3Sulf2	-	20.4
2	31760	32200	18.6	Nup214Ppapdc3	Nup214	166160	166640	12.2	Prex1Trp53rkArfgef2	-	12.7
2	32360	32840	13.2	Eng	-	166160	166640	12.2	Prex1Trp53rkArfgef2	-	11.9
2	25880	26600	133.1	Notch1Egfl7	Notch1	167120	167400	10	Slc9a8	-	11.9
2	29760	30240	14.7	SetPkn3	Set	167120	167400	10	Slc9a8	-	11.6
2	31760	32200	18.6	Nup214Ppapdc3	Nup214	167120	167400	10	Slc9a8	-	14.1
2	32360	32840	13.2	Eng	-	167120	167400	10	Slc9a8	-	23.9
2	71520	71760	8.3	-	-	167120	167400	10	Slc9a8	-	9.3
2	29760	30240	14.7	SetPkn3	Set	167400	167840	41.2	CebpbPtpn1A530013C23Rik	-	10.2
2	32360	32840	13.2	Eng	-	167400	167840	41.2	CebpbPtpn1A530013C23Rik	-	10.3
2	71520	71760	8.3	-	-	167400	167840	41.2	CebpbPtpn1A530013C23Rik	-	13.5
2	72200	72360	8	B230120H23Rik	-	167400	167840	41.2	CebpbPtpn1A530013C23Rik	-	9.6
2	156560	156960	10.8	Tgif2Sla2	-	167400	167840	41.2	CebpbPtpn1A530013C23Rik	-	11.6
2	169960	170400	17.9	Zfp217Bcas1	-	172760	173120	7	-	-	19.4
2	25880	26600	133.1	Notch1Egfl7	Notch1	180000	180360	8	Gata5Slco4a1	-	9.9
2	32360	32840	13.2	Eng	-	180000	180360	8	Gata5Slco4a1	-	10.6
2	90600	91000	8.6	Slc39a13Sfpi1	-	180360	180720	6.6	-	-	10.9
2	180000	180360	8	Gata5Slco4a1	-	180360	180720	6.6	-	-	11.4
3	9000	9240	5.8	-	-	9640	10200	10.1	Pag1	-	13.1
3	9000	9240	5.8	-	-	51280	51920	12.9	Maml3	-	24
3	9640	10200	10.1	Pag1	-	51280	51920	12.9	Maml3	-	22.3
3	9640	10200	10.1	Pag1	-	90240	90440	6.9	-	-	9.3
3	90240	90440	6.9	-	-	94160	94480	22.7	Rorc	-	14.9
3	87880	88160	13.7	Mef2d	-	94760	95160	6.9	-	Mllt11	16.8
3	88160	88640	10.4	Sema4aArhgef2	-	94760	95160	6.9	-	Mllt11	21.6
3	88960	89440	17.6	Zbtb7b	Muc1	94760	95160	6.9	-	Mllt11	29.1
3	90240	90440	6.9	-	-	94760	95160	6.9	-	Mllt11	16.9
3	87880	88160	13.7	Mef2d	-	95360	95560	14.8	Mcl1	-	11.6
3	88160	88640	10.4	Sema4aArhgef2	-	95360	95560	14.8	Mcl1	-	17.5
3	88960	89440	17.6	Zbtb7b	Muc1	95360	95560	14.8	Mcl1	-	13.7
3	87880	88160	13.7	Mef2d	-	95680	96120	16.8	Anp32e	-	16.5
3	88160	88640	10.4	Sema4aArhgef2	-	95680	96120	16.8	Anp32e	-	30.9
3	88960	89440	17.6	Zbtb7b	Muc1	95680	96120	16.8	Anp32e	-	21.2
3	101040	101360	12.7	Cd2	-	101400	101800	6.7	-	-	9.7
3	127520	127640	6.2	-	-	129040	129360	6.2	-	-	9.5
3	101400	101800	6.7	-	-	130520	131040	22.7	Lef1	-	14.1
3	90240	90440	6.9	-	-	135040	135440	11.2	Nfkb1	-	25.9
3	95680	96120	16.8	Anp32e	-	135040	135440	11.2	Nfkb1	-	9.9
3	101040	101360	12.7	Cd2	-	135040	135440	11.2	Nfkb1	-	14.6
3	120920	121240	6.6	-	-	135040	135440	11.2	Nfkb1	-	9.5
3	101400	101800	6.7	-	-	153360	153800	9.4	-	-	11.6
3	130520	131040	22.7	Lef1	-	153360	153800	9.4	-	-	21.9
3	152560	152720	6.9	St6galnac5	-	153360	153800	9.4	-	-	15.5
4	3440	3960	13.2	Plag1Chchd7	Plag1Chchd7	10880	11320	13.5	Trp53inp1	-	24.5
4	10880	11320	13.5	Trp53inp1	-	40760	40920	5.8	-	-	21.7
4	10880	11320	13.5	Trp53inp1	-	46200	46920	18.7	Coro2a	Xpa	13.4
4	10880	11320	13.5	Trp53inp1	-	56960	57160	6.8	-	-	9.9
4	46200	46920	18.7	Coro2a	Xpa	56960	57160	6.8	-	-	15.2
4	10880	11320	13.5	Trp53inp1	-	59200	59640	15	Susd1Rod1	-	19.9
4	46200	46920	18.7	Coro2a	Xpa	59200	59640	15	Susd1Rod1	-	9.8
4	3440	3960	13.2	Plag1Chchd7	Plag1Chchd7	62040	62480	6.2	-	-	9.7
4	10880	11320	13.5	Trp53inp1	-	62040	62480	6.2	-	-	22.2
4	45360	45800	5.3	-	-	62040	62480	6.2	-	-	17.8
4	46200	46920	18.7	Coro2a	Xpa	62040	62480	6.2	-	-	28.4
4	47160	47480	5.4	-	-	62040	62480	6.2	-	-	9.8
4	59200	59640	15	Susd1Rod1	-	62040	62480	6.2	-	-	14.9
4	46200	46920	18.7	Coro2a	Xpa	100880	101240	8.1	-	Jak1	13.3
4	62040	62480	6.2	-	-	100880	101240	8.1	-	Jak1	14.3
4	10880	11320	13.5	Trp53inp1	-	106360	106680	17.6	Acot11Ssbp3	-	15.6
4	46200	46920	18.7	Coro2a	Xpa	106360	106680	17.6	Acot11Ssbp3	-	12.8
4	56960	57160	6.8	-	-	106360	106680	17.6	Acot11Ssbp3	-	10.4
4	43920	44240	6.9	-	-	117960	118200	12.9	MplTie1	Mpl	11.2
4	45360	45800	5.3	-	-	122560	122760	7	-	Mycl1	15.1
4	47160	47480	5.4	-	-	122560	122760	7	-	Mycl1	11.2
4	62040	62480	6.2	-	-	122560	122760	7	-	Mycl1	20.1
4	43920	44240	6.9	-	-	128920	129320	29.5	Lck	Lck	14.5
4	43920	44240	6.9	-	-	129440	129640	14.5	Ptp4a2	-	15.2
4	43920	44240	6.9	-	-	132160	133000	20.7	BC013712FgrAhdc1Wasf2	-	18.4
4	45360	45800	5.3	-	-	132160	133000	20.7	BC013712FgrAhdc1Wasf2	-	20
4	10880	11320	13.5	Trp53inp1	-	133080	133560	21.9	Zdhhc18PigvArid1a	Arid1a	9.4
4	43920	44240	6.9	-	-	133080	133560	21.9	Zdhhc18PigvArid1a	Arid1a	17.7
4	43920	44240	6.9	-	-	133640	133920	22	Ubxn11	-	16.2
4	43920	44240	6.9	-	-	133920	134240	8.6	-	-	11.9
4	10880	11320	13.5	Trp53inp1	-	134320	134960	43.4	Tmem50aRunx3Clic4	-	22
4	43920	44240	6.9	-	-	134320	134960	43.4	Tmem50aRunx3Clic4	-	13.3
4	43920	44240	6.9	-	-	135400	135800	38.8	Cnr2Tceb3Rpl11Id3E2f2	-	11.7
4	43920	44240	6.9	-	-	148840	149320	33.2	Pik3cd	-	12.4
4	43920	44240	6.9	-	-	153920	154080	6.5	Prdm16	Prdm16	12.7
4	43920	44240	6.9	-	-	154520	154680	7.7	2610002J02Rik	-	9.7
4	43920	44240	6.9	-	-	154800	155040	6.6	2010015L04Rik	-	12.3
4	147880	148120	5.8	-	-	154800	155040	6.6	2010015L04Rik	-	11.5
4	151360	151720	8.3	Espn	Rpl22	154800	155040	6.6	2010015L04Rik	-	9.5
5	3360	3720	5.7	-	Cdk6	64600	65560	17.2	Klf3	-	42
5	3360	3720	5.7	-	Cdk6	66120	66760	20	Rhoh	Rhoh	10.4
5	66120	66760	20	Rhoh	Rhoh	73600	73720	8.8	FrylFrylOciad1	-	15.9
5	66120	66760	20	Rhoh	Rhoh	75880	76640	25.3	KitKdr	KitKdr	19.2
5	64600	65560	17.2	Klf3	-	92560	92960	6.2	-	-	39.3
5	66120	66760	20	Rhoh	Rhoh	92560	92960	6.2	-	-	18.9
5	64600	65560	17.2	Klf3	-	100680	101360	13.3	Plac8	-	25.7
5	66120	66760	20	Rhoh	Rhoh	100680	101360	13.3	Plac8	-	20.8
5	73600	73720	8.8	FrylFrylOciad1	-	100680	101360	13.3	Plac8	-	10.1
5	75880	76640	25.3	KitKdr	KitKdr	100680	101360	13.3	Plac8	-	14.4
5	92560	92960	6.2	-	-	100680	101360	13.3	Plac8	-	34.4
5	33880	34240	22.2	Tmem129Tacc3Fgfr3	Fgfr3Whsc1	105960	106240	12.9	Lrrc8cLrrc8d	-	9.4
5	64600	65560	17.2	Klf3	-	105960	106240	12.9	Lrrc8cLrrc8d	-	13.9
5	92560	92960	6.2	-	-	105960	106240	12.9	Lrrc8cLrrc8d	-	9.5
5	33880	34240	22.2	Tmem129Tacc3Fgfr3	Fgfr3Whsc1	107880	108640	630.2	Gfi1Evi5Fam69a	-	15.8
5	64600	65560	17.2	Klf3	-	107880	108640	630.2	Gfi1Evi5Fam69a	-	17.6
5	66120	66760	20	Rhoh	Rhoh	107880	108640	630.2	Gfi1Evi5Fam69a	-	16.9
5	92560	92960	6.2	-	-	107880	108640	630.2	Gfi1Evi5Fam69a	-	9.3
5	100680	101360	13.3	Plac8	-	107880	108640	630.2	Gfi1Evi5Fam69a	-	9.7
5	66120	66760	20	Rhoh	Rhoh	114040	114480	13.7	SelplgCoro1c	-	11.2
5	31240	31600	5.5	-	-	115400	115840	11.2	MlecPop5Rnf10	Hnf1a	18
5	116000	116280	8.1	Pxn	-	121040	121400	9.1	-	-	9.7
5	31240	31600	5.5	-	-	123120	123400	10.9	-	-	10.9
5	122600	122920	10.3	Ppp1ccHvcn1	-	123120	123400	10.9	-	-	10
5	31240	31600	5.5	-	-	123440	124000	14.7	RhofBcl7a	Bcl7a	12.4
5	114040	114480	13.7	SelplgCoro1c	-	123440	124000	14.7	RhofBcl7a	Bcl7a	11.7
5	114960	115280	5.8	-	-	123440	124000	14.7	RhofBcl7a	Bcl7a	10.8
5	115400	115840	11.2	MlecPop5Rnf10	Hnf1a	123440	124000	14.7	RhofBcl7a	Bcl7a	11.5
5	31240	31600	5.5	-	-	124280	125160	13.4	Abcb9Pitpnm2Mphosph9Sbno1Rilpl2	-	17.4
5	66120	66760	20	Rhoh	Rhoh	124280	125160	13.4	Abcb9Pitpnm2Mphosph9Sbno1Rilpl2	-	17
5	114040	114480	13.7	SelplgCoro1c	-	124280	125160	13.4	Abcb9Pitpnm2Mphosph9Sbno1Rilpl2	-	11
5	115400	115840	11.2	MlecPop5Rnf10	Hnf1a	124280	125160	13.4	Abcb9Pitpnm2Mphosph9Sbno1Rilpl2	-	14.8
5	107880	108640	630.2	Gfi1Evi5Fam69a	-	125800	126080	5.7	-	-	10.3
5	92560	92960	6.2	-	-	134680	134880	6.7	Gtf2ird1	-	9.8
5	66120	66760	20	Rhoh	Rhoh	135960	136240	6	-	Hip1	12.4
5	124280	125160	13.4	Abcb9Pitpnm2Mphosph9Sbno1Rilpl2	-	135960	136240	6	-	Hip1	11.2
5	33880	34240	22.2	Tmem129Tacc3Fgfr3	Fgfr3Whsc1	136440	136720	8.3	Orai2	-	9.4
5	123440	124000	14.7	RhofBcl7a	Bcl7a	136440	136720	8.3	Orai2	-	9.9
5	114040	114480	13.7	SelplgCoro1c	-	136920	137240	14	Cux1Myl10	-	11.8
5	31240	31600	5.5	-	-	137720	138280	19.2	Irs3Agfg26430598A04RikTsc22d4	-	13.5
5	31240	31600	5.5	-	-	139640	140000	15.8	3110082I17RikGpr146Mir339	-	10
5	33880	34240	22.2	Tmem129Tacc3Fgfr3	Fgfr3Whsc1	140560	140840	7.8	Mad1l1	-	11.4
5	124280	125160	13.4	Abcb9Pitpnm2Mphosph9Sbno1Rilpl2	-	140560	140840	7.8	Mad1l1	-	10.9
5	125800	126080	5.7	-	-	140880	141560	38.6	Lfng	Card11	13.6
5	140880	141560	38.6	Lfng	Card11	142880	143160	6.8	Foxk1	-	44.9
5	140880	141560	38.6	Lfng	Card11	143680	143880	6.5	-	-	11.7
5	124280	125160	13.4	Abcb9Pitpnm2Mphosph9Sbno1Rilpl2	-	144240	144520	6.1	-	Rac1	16.4
5	125800	126080	5.7	-	-	148160	148480	34.9	Flt3	Flt3	10.3
5	66120	66760	20	Rhoh	Rhoh	149560	150040	25.1	Katnal1Hmgb1	-	18.3
5	100680	101360	13.3	Plac8	-	149560	150040	25.1	Katnal1Hmgb1	-	11.5
5	123440	124000	14.7	RhofBcl7a	Bcl7a	149560	150040	25.1	Katnal1Hmgb1	-	9.7
5	124280	125160	13.4	Abcb9Pitpnm2Mphosph9Sbno1Rilpl2	-	149560	150040	25.1	Katnal1Hmgb1	-	24.4
5	125800	126080	5.7	-	-	149560	150040	25.1	Katnal1Hmgb1	-	15.7
5	135400	135600	7.3	Wbscr27	-	149560	150040	25.1	Katnal1Hmgb1	-	14.8
5	135960	136240	6	-	Hip1	149560	150040	25.1	Katnal1Hmgb1	-	19.1
5	136920	137240	14	Cux1Myl10	-	149560	150040	25.1	Katnal1Hmgb1	-	19.4
5	139640	140000	15.8	3110082I17RikGpr146Mir339	-	149560	150040	25.1	Katnal1Hmgb1	-	9.7
5	140560	140840	7.8	Mad1l1	-	149560	150040	25.1	Katnal1Hmgb1	-	11.8
5	140880	141560	38.6	Lfng	Card11	149560	150040	25.1	Katnal1Hmgb1	-	13.4
5	144240	144520	6.1	-	Rac1	149560	150040	25.1	Katnal1Hmgb1	-	11.5
5	136920	137240	14	Cux1Myl10	-	150080	150320	12.7	6330406I15Rik	-	11.3
5	66120	66760	20	Rhoh	Rhoh	151200	151560	6.7	-	Brca2	12.2
5	92560	92960	6.2	-	-	151200	151560	6.7	-	Brca2	20
5	100680	101360	13.3	Plac8	-	151200	151560	6.7	-	Brca2	16.6
5	134680	134880	6.7	Gtf2ird1	-	151200	151560	6.7	-	Brca2	12.9
5	140880	141560	38.6	Lfng	Card11	151200	151560	6.7	-	Brca2	16.5
6	29200	29520	14	Fam71f1	-	39200	39440	5.8	-	-	12.3
6	29680	30040	6.3	-	Smo	39200	39440	5.8	-	-	10.4
6	29200	29520	14	Fam71f1	-	47520	48040	5.5	-	Ezh2	10.9
6	29200	29520	14	Fam71f1	-	51840	52240	7.7	Hoxa6Hoxa7	Hoxa9Hoxa11Hoxa13	15.9
6	29680	30040	6.3	-	Smo	51840	52240	7.7	Hoxa6Hoxa7	Hoxa9Hoxa11Hoxa13	19.5
6	39200	39440	5.8	-	-	51840	52240	7.7	Hoxa6Hoxa7	Hoxa9Hoxa11Hoxa13	15.2
6	29200	29520	14	Fam71f1	-	52440	52720	8.1	HibadhJazf1	Jazf1	13.2
6	52440	52720	8.1	HibadhJazf1	Jazf1	52800	52920	11.3	-	-	10.8
6	29200	29520	14	Fam71f1	-	71600	72080	5.4	-	-	14.4
6	29680	30040	6.3	-	Smo	71600	72080	5.4	-	-	9.3
6	67080	67560	6.2	-	-	71600	72080	5.4	-	-	9.5
6	29200	29520	14	Fam71f1	-	72280	72640	9.5	Vamp5Vamp8	-	12.6
6	47520	48040	5.5	-	Ezh2	72280	72640	9.5	Vamp5Vamp8	-	9.4
6	29200	29520	14	Fam71f1	-	82560	83040	6.6	-	-	11.5
6	67080	67560	6.2	-	-	82560	83040	6.6	-	-	18.3
6	71600	72080	5.4	-	-	82560	83040	6.6	-	-	25
6	72280	72640	9.5	Vamp5Vamp8	-	82560	83040	6.6	-	-	37.4
6	29680	30040	6.3	-	Smo	87000	87240	6.2	-	-	10.7
6	51840	52240	7.7	Hoxa6Hoxa7	Hoxa9Hoxa11Hoxa13	91440	91720	5.5	-	Xpc	9.9
6	71600	72080	5.4	-	-	91440	91720	5.5	-	Xpc	10.9
6	82560	83040	6.6	-	-	91440	91720	5.5	-	Xpc	10
6	72280	72640	9.5	Vamp5Vamp8	-	108440	108840	5.8	-	-	10.3
6	39200	39440	5.8	-	-	115280	116000	10.5	Tmem40Rpl32	PpargRaf1	15.8
6	51840	52240	7.7	Hoxa6Hoxa7	Hoxa9Hoxa11Hoxa13	115280	116000	10.5	Tmem40Rpl32	PpargRaf1	17.7
6	72280	72640	9.5	Vamp5Vamp8	-	115280	116000	10.5	Tmem40Rpl32	PpargRaf1	18.3
6	87000	87240	6.2	-	-	115280	116000	10.5	Tmem40Rpl32	PpargRaf1	13.2
6	90600	90840	5.8	-	-	115280	116000	10.5	Tmem40Rpl32	PpargRaf1	11.5
6	115280	116000	10.5	Tmem40Rpl32	PpargRaf1	117800	117960	6.9	Hnrnpf	-	11.2
6	29200	29520	14	Fam71f1	-	120440	120760	16.7	Cecr5Cecr2	-	14.2
6	47520	48040	5.5	-	Ezh2	120440	120760	16.7	Cecr5Cecr2	-	13.4
6	51840	52240	7.7	Hoxa6Hoxa7	Hoxa9Hoxa11Hoxa13	120440	120760	16.7	Cecr5Cecr2	-	14.8
6	71600	72080	5.4	-	-	120440	120760	16.7	Cecr5Cecr2	-	12
6	72280	72640	9.5	Vamp5Vamp8	-	120440	120760	16.7	Cecr5Cecr2	-	20.9
6	82560	83040	6.6	-	-	120440	120760	16.7	Cecr5Cecr2	-	12.9
6	115280	116000	10.5	Tmem40Rpl32	PpargRaf1	120440	120760	16.7	Cecr5Cecr2	-	13
6	72280	72640	9.5	Vamp5Vamp8	-	124600	125000	8.6	A230083G16Rik	Zfp384	10.2
6	120440	120760	16.7	Cecr5Cecr2	-	124600	125000	8.6	A230083G16Rik	Zfp384	17.1
6	51840	52240	7.7	Hoxa6Hoxa7	Hoxa9Hoxa11Hoxa13	125040	125560	17.1	Vamp1TapbplCd27	-	12.4
6	71600	72080	5.4	-	-	125040	125560	17.1	Vamp1TapbplCd27	-	11.8
6	51840	52240	7.7	Hoxa6Hoxa7	Hoxa9Hoxa11Hoxa13	126840	127600	33	Ccnd2	Ccnd2	12.1
6	72280	72640	9.5	Vamp5Vamp8	-	126840	127600	33	Ccnd2	Ccnd2	11
6	87000	87240	6.2	-	-	126840	127600	33	Ccnd2	Ccnd2	11.7
6	91440	91720	5.5	-	Xpc	126840	127600	33	Ccnd2	Ccnd2	13.4
6	99000	99640	13.2	Foxp1	Foxp1	126840	127600	33	Ccnd2	Ccnd2	12.1
6	115280	116000	10.5	Tmem40Rpl32	PpargRaf1	126840	127600	33	Ccnd2	Ccnd2	22.3
6	108440	108840	5.8	-	-	134000	134320	8	Etv6	Etv6	10.1
6	72280	72640	9.5	Vamp5Vamp8	-	134640	134960	6.6	Cdkn1b	-	15.3
6	82560	83040	6.6	-	-	134640	134960	6.6	Cdkn1b	-	10.5
6	99000	99640	13.2	Foxp1	Foxp1	134640	134960	6.6	Cdkn1b	-	10.2
6	108440	108840	5.8	-	-	134640	134960	6.6	Cdkn1b	-	11.5
6	115280	116000	10.5	Tmem40Rpl32	PpargRaf1	134640	134960	6.6	Cdkn1b	-	13.5
6	120440	120760	16.7	Cecr5Cecr2	-	134640	134960	6.6	Cdkn1b	-	14.9
6	124600	125000	8.6	A230083G16Rik	Zfp384	134640	134960	6.6	Cdkn1b	-	13.3
6	125040	125560	17.1	Vamp1TapbplCd27	-	134640	134960	6.6	Cdkn1b	-	10.4
6	126840	127600	33	Ccnd2	Ccnd2	134640	134960	6.6	Cdkn1b	-	16.6
6	126840	127600	33	Ccnd2	Ccnd2	136840	137160	5.7	Arhgdib	-	10.3
6	124600	125000	8.6	A230083G16Rik	Zfp384	143040	143200	6.8	-	-	10.6
6	125040	125560	17.1	Vamp1TapbplCd27	-	143040	143200	6.8	-	-	14.4
6	134640	134960	6.6	Cdkn1b	-	143040	143200	6.8	-	-	13.7
6	99000	99640	13.2	Foxp1	Foxp1	145000	145320	10.6	LrmpKras	Kras	12.5
6	124600	125000	8.6	A230083G16Rik	Zfp384	145000	145320	10.6	LrmpKras	Kras	12.7
6	125040	125560	17.1	Vamp1TapbplCd27	-	145000	145320	10.6	LrmpKras	Kras	13.6
6	126840	127600	33	Ccnd2	Ccnd2	145000	145320	10.6	LrmpKras	Kras	14.3
6	134000	134320	8	Etv6	Etv6	145000	145320	10.6	LrmpKras	Kras	11.1
6	134640	134960	6.6	Cdkn1b	-	145000	145320	10.6	LrmpKras	Kras	18.7
6	143040	143200	6.8	-	-	145000	145320	10.6	LrmpKras	Kras	17.9
6	126840	127600	33	Ccnd2	Ccnd2	146200	146680	12.3	Itpr2Fgfr1op2	-	17.6
6	134000	134320	8	Etv6	Etv6	146200	146680	12.3	Itpr2Fgfr1op2	-	9.6
6	145000	145320	10.6	LrmpKras	Kras	146200	146680	12.3	Itpr2Fgfr1op2	-	10.8
7	4480	5080	10.7	Brsk1	-	16520	16720	7.4	Gltscr1Zfp541	-	19
7	4480	5080	10.7	Brsk1	-	19600	20280	7.2	Mark4	Ercc2	34.6
7	16520	16720	7.4	Gltscr1Zfp541	-	19600	20280	7.2	Mark4	Ercc2	10.3
7	4480	5080	10.7	Brsk1	-	20280	20600	7.5	-	CblcBcl3	12.5
7	4480	5080	10.7	Brsk1	-	25080	25480	12.3	PlaurZfp94Kcnn4	-	24.4
7	16520	16720	7.4	Gltscr1Zfp541	-	25080	25480	12.3	PlaurZfp94Kcnn4	-	10.8
7	19600	20280	7.2	Mark4	Ercc2	25080	25480	12.3	PlaurZfp94Kcnn4	-	66.3
7	20280	20600	7.5	-	CblcBcl3	25080	25480	12.3	PlaurZfp94Kcnn4	-	45.9
7	4480	5080	10.7	Brsk1	-	25880	26280	7	-	Cic	13.3
7	19600	20280	7.2	Mark4	Ercc2	25880	26280	7	-	Cic	31.5
7	20280	20600	7.5	-	CblcBcl3	25880	26280	7	-	Cic	21
7	19600	20280	7.2	Mark4	Ercc2	31200	31440	6.2	Hcst	-	29.5
7	25880	26280	7	-	Cic	31200	31440	6.2	Hcst	-	9.3
7	4480	5080	10.7	Brsk1	-	31600	32000	7.5	Ffar2	-	9.8
7	16520	16720	7.4	Gltscr1Zfp541	-	31600	32000	7.5	Ffar2	-	12
7	19600	20280	7.2	Mark4	Ercc2	31600	32000	7.5	Ffar2	-	11.9
7	25080	25480	12.3	PlaurZfp94Kcnn4	-	31600	32000	7.5	Ffar2	-	17.2
7	4480	5080	10.7	Brsk1	-	52080	52560	10.6	RrasNosipSlc17a7	-	13.9
7	19600	20280	7.2	Mark4	Ercc2	52080	52560	10.6	RrasNosipSlc17a7	-	23.7
7	25880	26280	7	-	Cic	52080	52560	10.6	RrasNosipSlc17a7	-	11.9
7	29480	30080	10	Nfkbib	-	52080	52560	10.6	RrasNosipSlc17a7	-	21.6
7	31200	31440	6.2	Hcst	-	52080	52560	10.6	RrasNosipSlc17a7	-	15.8
7	19600	20280	7.2	Mark4	Ercc2	52680	53040	9.7	Bcat2	-	15.4
7	25880	26280	7	-	Cic	52680	53040	9.7	Bcat2	-	9.7
7	29480	30080	10	Nfkbib	-	52680	53040	9.7	Bcat2	-	9.7
7	31200	31440	6.2	Hcst	-	52680	53040	9.7	Bcat2	-	12.9
7	25080	25480	12.3	PlaurZfp94Kcnn4	-	53840	54200	9.1	Gtf2h1Ldha	-	17.1
7	31600	32000	7.5	Ffar2	-	53840	54200	9.1	Gtf2h1Ldha	-	10.5
7	53840	54200	9.1	Gtf2h1Ldha	-	56080	56240	6.5	-	-	9.5
7	82680	82840	8.4	-	-	85760	86120	7	Mrps11	-	16.8
7	82920	83040	10.3	Klhl25	-	85760	86120	7	Mrps11	-	15.5
7	19600	20280	7.2	Mark4	Ercc2	87200	87520	21.1	Zfp710Idh2Sema4b	Idh2	9.7
7	25080	25480	12.3	PlaurZfp94Kcnn4	-	87200	87520	21.1	Zfp710Idh2Sema4b	Idh2	10.4
7	25880	26280	7	-	Cic	87200	87520	21.1	Zfp710Idh2Sema4b	Idh2	15.3
7	29480	30080	10	Nfkbib	-	87200	87520	21.1	Zfp710Idh2Sema4b	Idh2	13.1
7	31200	31440	6.2	Hcst	-	87200	87520	21.1	Zfp710Idh2Sema4b	Idh2	14.2
7	52080	52560	10.6	RrasNosipSlc17a7	-	87200	87520	21.1	Zfp710Idh2Sema4b	Idh2	16.6
7	52680	53040	9.7	Bcat2	-	87200	87520	21.1	Zfp710Idh2Sema4b	Idh2	17
7	53840	54200	9.1	Gtf2h1Ldha	-	87600	87880	9.5	-	BlmCrtc3	14
7	29480	30080	10	Nfkbib	-	87960	88400	9.6	Zscan2	-	13.3
7	53840	54200	9.1	Gtf2h1Ldha	-	87960	88400	9.6	Zscan2	-	14.2
7	53840	54200	9.1	Gtf2h1Ldha	-	104760	105040	5.4	-	-	18.3
7	87600	87880	9.5	-	BlmCrtc3	104760	105040	5.4	-	-	11.7
7	87960	88400	9.6	Zscan2	-	104760	105040	5.4	-	-	10.9
7	53200	53480	8	-	-	106680	106800	6.8	-	-	12.2
7	53840	54200	9.1	Gtf2h1Ldha	-	106880	107200	7.1	Neu3	-	16.6
7	87200	87520	21.1	Zfp710Idh2Sema4b	Idh2	107600	107800	7.1	-	-	10.2
7	87600	87880	9.5	-	BlmCrtc3	107600	107800	7.1	-	-	12.5
7	87960	88400	9.6	Zscan2	-	107600	107800	7.1	-	-	11.1
7	29480	30080	10	Nfkbib	-	107880	108080	5.7	-	-	11.2
7	53840	54200	9.1	Gtf2h1Ldha	-	107880	108080	5.7	-	-	22.2
7	87960	88400	9.6	Zscan2	-	107880	108080	5.7	-	-	13.4
7	53840	54200	9.1	Gtf2h1Ldha	-	108120	108440	12	Fchsd2	-	22.6
7	87960	88400	9.6	Zscan2	-	108120	108440	12	Fchsd2	-	12.8
7	108120	108440	12	Fchsd2	-	108400	108680	11.8	Fchsd2Stard10	-	13.8
7	108120	108440	12	Fchsd2	-	108640	108920	10.6	Art2b	-	16.8
7	53840	54200	9.1	Gtf2h1Ldha	-	109000	109320	6	-	Nup98	16.1
7	87600	87880	9.5	-	BlmCrtc3	109000	109320	6	-	Nup98	12.1
7	87960	88400	9.6	Zscan2	-	109000	109320	6	-	Nup98	17.6
7	53840	54200	9.1	Gtf2h1Ldha	-	109400	109640	7.7	-	-	12.7
7	52080	52560	10.6	RrasNosipSlc17a7	-	133200	133680	10.9	Lat	-	17.1
7	52680	53040	9.7	Bcat2	-	133200	133680	10.9	Lat	-	12.7
7	53200	53480	8	-	-	133200	133680	10.9	Lat	-	14.5
7	53840	54200	9.1	Gtf2h1Ldha	-	133200	133680	10.9	Lat	-	16
7	87200	87520	21.1	Zfp710Idh2Sema4b	Idh2	133200	133680	10.9	Lat	-	24.8
7	87600	87880	9.5	-	BlmCrtc3	133200	133680	10.9	Lat	-	19.1
7	87960	88400	9.6	Zscan2	-	133200	133680	10.9	Lat	-	10.8
7	104760	105040	5.4	-	-	133200	133680	10.9	Lat	-	9.3
7	107600	107800	7.1	-	-	133200	133680	10.9	Lat	-	13.4
7	107880	108080	5.7	-	-	133200	133680	10.9	Lat	-	11.3
7	108120	108440	12	Fchsd2	-	133200	133680	10.9	Lat	-	16.9
7	109000	109320	6	-	Nup98	133200	133680	10.9	Lat	-	14.2
7	4480	5080	10.7	Brsk1	-	133760	134080	11.4	Coro1aMapk3	-	10.7
7	29480	30080	10	Nfkbib	-	133760	134080	11.4	Coro1aMapk3	-	13.8
7	31200	31440	6.2	Hcst	-	133760	134080	11.4	Coro1aMapk3	-	12.3
7	52080	52560	10.6	RrasNosipSlc17a7	-	133760	134080	11.4	Coro1aMapk3	-	27.2
7	52680	53040	9.7	Bcat2	-	133760	134080	11.4	Coro1aMapk3	-	23.8
7	53840	54200	9.1	Gtf2h1Ldha	-	133760	134080	11.4	Coro1aMapk3	-	10
7	87200	87520	21.1	Zfp710Idh2Sema4b	Idh2	133760	134080	11.4	Coro1aMapk3	-	17.9
7	87600	87880	9.5	-	BlmCrtc3	133760	134080	11.4	Coro1aMapk3	-	19.2
7	87960	88400	9.6	Zscan2	-	133760	134080	11.4	Coro1aMapk3	-	16.4
7	107600	107800	7.1	-	-	133760	134080	11.4	Coro1aMapk3	-	9.8
7	19600	20280	7.2	Mark4	Ercc2	134040	134680	27.2	AI467606SpnSephs2Itgal	-	13.6
7	25880	26280	7	-	Cic	134040	134680	27.2	AI467606SpnSephs2Itgal	-	9.5
7	29160	29320	7.5	-	-	134040	134680	27.2	AI467606SpnSephs2Itgal	-	12.9
7	29480	30080	10	Nfkbib	-	134040	134680	27.2	AI467606SpnSephs2Itgal	-	28.1
7	31200	31440	6.2	Hcst	-	134040	134680	27.2	AI467606SpnSephs2Itgal	-	20.5
7	52080	52560	10.6	RrasNosipSlc17a7	-	134040	134680	27.2	AI467606SpnSephs2Itgal	-	50.7
7	52680	53040	9.7	Bcat2	-	134040	134680	27.2	AI467606SpnSephs2Itgal	-	37.8
7	53200	53480	8	-	-	134040	134680	27.2	AI467606SpnSephs2Itgal	-	9.3
7	53840	54200	9.1	Gtf2h1Ldha	-	134040	134680	27.2	AI467606SpnSephs2Itgal	-	15.7
7	87200	87520	21.1	Zfp710Idh2Sema4b	Idh2	134040	134680	27.2	AI467606SpnSephs2Itgal	-	39.2
7	87600	87880	9.5	-	BlmCrtc3	134040	134680	27.2	AI467606SpnSephs2Itgal	-	22.9
7	87960	88400	9.6	Zscan2	-	134040	134680	27.2	AI467606SpnSephs2Itgal	-	10.5
7	107600	107800	7.1	-	-	134040	134680	27.2	AI467606SpnSephs2Itgal	-	22.8
7	107880	108080	5.7	-	-	134040	134680	27.2	AI467606SpnSephs2Itgal	-	17.2
7	108120	108440	12	Fchsd2	-	134040	134680	27.2	AI467606SpnSephs2Itgal	-	9.3
7	109000	109320	6	-	Nup98	134040	134680	27.2	AI467606SpnSephs2Itgal	-	11.9
7	29160	29320	7.5	-	-	134680	134880	7	-	-	10.1
7	29480	30080	10	Nfkbib	-	134680	134880	7	-	-	10
7	31200	31440	6.2	Hcst	-	134680	134880	7	-	-	11.8
7	52080	52560	10.6	RrasNosipSlc17a7	-	134680	134880	7	-	-	16.4
7	52680	53040	9.7	Bcat2	-	134680	134880	7	-	-	13.5
7	87200	87520	21.1	Zfp710Idh2Sema4b	Idh2	134680	134880	7	-	-	15.9
7	29160	29320	7.5	-	-	134880	135160	9.4	Myst1	Fus	15.9
7	29480	30080	10	Nfkbib	-	134880	135160	9.4	Myst1	Fus	13.5
7	31200	31440	6.2	Hcst	-	134880	135160	9.4	Myst1	Fus	12.3
7	52080	52560	10.6	RrasNosipSlc17a7	-	134880	135160	9.4	Myst1	Fus	22.1
7	52680	53040	9.7	Bcat2	-	134880	135160	9.4	Myst1	Fus	24
7	87200	87520	21.1	Zfp710Idh2Sema4b	Idh2	134880	135160	9.4	Myst1	Fus	22
7	87600	87880	9.5	-	BlmCrtc3	134880	135160	9.4	Myst1	Fus	11.1
7	107880	108080	5.7	-	-	134880	135160	9.4	Myst1	Fus	9.8
7	29160	29320	7.5	-	-	148080	148440	14.2	Ifitm1Ifitm3B4galnt4SigirrAno9	Hras1	9.3
7	52680	53040	9.7	Bcat2	-	148080	148440	14.2	Ifitm1Ifitm3B4galnt4SigirrAno9	Hras1	14.7
7	87200	87520	21.1	Zfp710Idh2Sema4b	Idh2	148080	148440	14.2	Ifitm1Ifitm3B4galnt4SigirrAno9	Hras1	18.5
7	87600	87880	9.5	-	BlmCrtc3	148080	148440	14.2	Ifitm1Ifitm3B4galnt4SigirrAno9	Hras1	16.1
7	87960	88400	9.6	Zscan2	-	148080	148440	14.2	Ifitm1Ifitm3B4galnt4SigirrAno9	Hras1	19.5
7	109000	109320	6	-	Nup98	148080	148440	14.2	Ifitm1Ifitm3B4galnt4SigirrAno9	Hras1	14.3
7	133760	134080	11.4	Coro1aMapk3	-	148080	148440	14.2	Ifitm1Ifitm3B4galnt4SigirrAno9	Hras1	10.2
7	134040	134680	27.2	AI467606SpnSephs2Itgal	-	148080	148440	14.2	Ifitm1Ifitm3B4galnt4SigirrAno9	Hras1	22.4
7	134880	135160	9.4	Myst1	Fus	148080	148440	14.2	Ifitm1Ifitm3B4galnt4SigirrAno9	Hras1	16.5
7	147200	147440	7	Olfr524	-	148080	148440	14.2	Ifitm1Ifitm3B4galnt4SigirrAno9	Hras1	16.7
7	19600	20280	7.2	Mark4	Ercc2	148520	148800	6.3	-	-	10.8
7	29480	30080	10	Nfkbib	-	148520	148800	6.3	-	-	11.1
7	31200	31440	6.2	Hcst	-	148520	148800	6.3	-	-	15
7	52080	52560	10.6	RrasNosipSlc17a7	-	148520	148800	6.3	-	-	15.1
7	109000	109320	6	-	Nup98	148520	148800	6.3	-	-	15.6
7	133200	133680	10.9	Lat	-	148520	148800	6.3	-	-	13.8
7	133760	134080	11.4	Coro1aMapk3	-	148520	148800	6.3	-	-	10
7	134040	134680	27.2	AI467606SpnSephs2Itgal	-	148520	148800	6.3	-	-	16.2
7	134680	134880	7	-	-	148520	148800	6.3	-	-	12.9
7	134880	135160	9.4	Myst1	Fus	148520	148800	6.3	-	-	12.6
8	3240	3560	6.5	-	-	28200	28440	5.8	-	-	9.8
8	28200	28440	5.8	-	-	35040	35360	10.1	Leprotl1Tmem66	-	12
8	26520	26840	7.2	-	Fgfr1Whsc1l1Fgfr1	72440	72600	7	Gatad2a	-	11.2
8	26520	26840	7.2	-	Fgfr1Whsc1l1Fgfr1	73000	73480	14.9	Gm11175	Ell	11.6
8	73000	73480	14.9	Gm11175	Ell	86600	86840	14.9	Nanos3Mir24-2Mir27aMir23a	-	16.2
8	73000	73480	14.9	Gm11175	Ell	87200	87440	19.7	Nacc1NfixLyl1	Lyl1	18
8	73000	73480	14.9	Gm11175	Ell	87520	87680	7.6	-	-	16.2
8	86160	86480	12.3	Cd97	-	97360	97720	8.5	Gpr56	-	9.4
8	26520	26840	7.2	-	Fgfr1Whsc1l1Fgfr1	108040	108400	12.8	AgrpCtcf	-	9.4
8	72440	72600	7	Gatad2a	-	108040	108400	12.8	AgrpCtcf	-	14.3
8	73000	73480	14.9	Gm11175	Ell	108040	108400	12.8	AgrpCtcf	-	22.6
8	86160	86480	12.3	Cd97	-	108040	108400	12.8	AgrpCtcf	-	21.6
8	86600	86840	14.9	Nanos3Mir24-2Mir27aMir23a	-	108040	108400	12.8	AgrpCtcf	-	14.7
8	87200	87440	19.7	Nacc1NfixLyl1	Lyl1	108040	108400	12.8	AgrpCtcf	-	21.4
8	87520	87680	7.6	-	-	108040	108400	12.8	AgrpCtcf	-	14.3
8	97360	97720	8.5	Gpr56	-	108040	108400	12.8	AgrpCtcf	-	18.3
8	72440	72600	7	Gatad2a	-	108560	108720	11.6	Nfatc3	-	9.6
8	86600	86840	14.9	Nanos3Mir24-2Mir27aMir23a	-	108560	108720	11.6	Nfatc3	-	9.4
8	108040	108400	12.8	AgrpCtcf	-	108560	108720	11.6	Nfatc3	-	15.6
8	97360	97720	8.5	Gpr56	-	109680	110000	7	Cyb5b	-	11.2
8	108040	108400	12.8	AgrpCtcf	-	121960	122160	5.4	-	-	10.8
8	108040	108400	12.8	AgrpCtcf	-	122800	123160	17.8	Gse1	-	18.7
8	73000	73480	14.9	Gm11175	Ell	124840	125600	27.6	Snai3Cbfa2t3Acsf3	Cbfa2t3	22.5
8	108040	108400	12.8	AgrpCtcf	-	124840	125600	27.6	Snai3Cbfa2t3Acsf3	Cbfa2t3	18.9
8	87200	87440	19.7	Nacc1NfixLyl1	Lyl1	125840	126040	13.5	Tcf25Mc1r	Fanca	10.3
8	108040	108400	12.8	AgrpCtcf	-	125840	126040	13.5	Tcf25Mc1r	Fanca	11.8
8	114120	114240	12.6	Znrf1	-	129120	129560	20.6	-	-	9.4
9	32240	32800	31.1	Fli1Ets1	Fli1	34920	35160	6.5	4930581F22RikSt3gal4	-	18.5
9	21000	21320	6.9	Pde4a	Dnm2	44320	44640	26.2	Cxcr5Ddx6	Ddx6Mll1	11.3
9	21000	21320	6.9	Pde4a	Dnm2	44720	44960	14.2	Cd3dCd3e	-	10.3
9	21800	22280	5.8	-	-	57440	57760	10.6	CskCyp1a1	-	18.7
9	43800	44000	11.4	Thy1Cbl	Cbl	64400	64760	5.9	Dennd4a	-	9.8
9	21800	22280	5.8	-	-	71960	72800	13.9	Zfp280dMns1	-	16.1
9	71960	72800	13.9	Zfp280dMns1	-	96280	96480	7.7	-	-	14.7
9	71960	72800	13.9	Zfp280dMns1	-	96840	97080	7.1	Spsb4	-	11.3
9	71960	72800	13.9	Zfp280dMns1	-	110840	111160	8.9	Tdgf1Lrrc2	Mlh1	24.4
9	44720	44960	14.2	Cd3dCd3e	-	119680	120080	8.2	-	-	11.1
9	71960	72800	13.9	Zfp280dMns1	-	119680	120080	8.2	-	-	24.3
9	71960	72800	13.9	Zfp280dMns1	-	121600	121960	6.6	-	-	12.2
9	71960	72800	13.9	Zfp280dMns1	-	122120	122280	6.6	-	-	9.9
10	20400	21360	198.4	Ahi1Myb	Myb	39720	40280	9.9	Cdk19	-	18.9
10	20400	21360	198.4	Ahi1Myb	Myb	42440	42920	8.5	Scml4	-	18.6
10	42440	42920	8.5	Scml4	-	59280	59520	9.6	-	-	11.1
10	20400	21360	198.4	Ahi1Myb	Myb	59640	60280	13.9	Chst3PsapCdh234632428N05Rik	-	10
10	42440	42920	8.5	Scml4	-	59640	60280	13.9	Chst3PsapCdh234632428N05Rik	-	38.5
10	43240	43600	9.9	Qrsl1	-	59640	60280	13.9	Chst3PsapCdh234632428N05Rik	-	12
10	42440	42920	8.5	Scml4	-	61680	62200	10.3	Srgn	-	10.5
10	42440	42920	8.5	Scml4	-	118400	118760	10.7	-	-	11.2
10	117480	117680	8	Mdm1	-	118400	118760	10.7	-	-	14.5
10	42440	42920	8.5	Scml4	-	120720	121280	6.5	-	-	13.5
10	93120	93400	5.4	-	-	120720	121280	6.5	-	-	17.9
10	94560	94840	5.8	-	-	120720	121280	6.5	-	-	25.9
10	110480	110840	9.1	Osbpl8	-	120720	121280	6.5	-	-	19.8
10	110840	111080	5.3	-	-	120720	121280	6.5	-	-	24.5
10	43240	43600	9.9	Qrsl1	-	126520	127240	9.2	Ddit3Arhgap9Mars	Ddit3	13.2
10	61680	62200	10.3	Srgn	-	126520	127240	9.2	Ddit3Arhgap9Mars	Ddit3	20.8
10	79200	79520	17.3	PalmPtbp1Arid3aPolr2e	Fstl3	126520	127240	9.2	Ddit3Arhgap9Mars	Ddit3	21.9
10	79800	80000	9.5	Mbd3Tcf3	Tcf3	126520	127240	9.2	Ddit3Arhgap9Mars	Ddit3	14
10	80080	80440	23.1	Mknk2Mob3aGadd45b	-	126520	127240	9.2	Ddit3Arhgap9Mars	Ddit3	19.2
10	80600	81120	19.7	Tjp3Pip5k1cTbxa2rNcln	Gna11	126520	127240	9.2	Ddit3Arhgap9Mars	Ddit3	46.1
10	82360	82680	5.7	-	-	126520	127240	9.2	Ddit3Arhgap9Mars	Ddit3	12.1
10	92720	93000	12.4	Cdk17Elk3Lta4h	-	126520	127240	9.2	Ddit3Arhgap9Mars	Ddit3	15
10	93120	93400	5.4	-	-	126520	127240	9.2	Ddit3Arhgap9Mars	Ddit3	10.4
10	94560	94840	5.8	-	-	126520	127240	9.2	Ddit3Arhgap9Mars	Ddit3	30
10	120720	121280	6.5	-	-	126520	127240	9.2	Ddit3Arhgap9Mars	Ddit3	71.9
10	61680	62200	10.3	Srgn	-	127520	128040	15.9	Il23aPan2Rnf41	-	15.3
10	79200	79520	17.3	PalmPtbp1Arid3aPolr2e	Fstl3	127520	128040	15.9	Il23aPan2Rnf41	-	13.4
10	79520	79680	16	MidnCirbp	Stk11	127520	128040	15.9	Il23aPan2Rnf41	-	13.8
10	80080	80440	23.1	Mknk2Mob3aGadd45b	-	127520	128040	15.9	Il23aPan2Rnf41	-	36.5
10	80600	81120	19.7	Tjp3Pip5k1cTbxa2rNcln	Gna11	127520	128040	15.9	Il23aPan2Rnf41	-	36.2
10	82120	82360	7.6	-	-	127520	128040	15.9	Il23aPan2Rnf41	-	10.4
10	94560	94840	5.8	-	-	127520	128040	15.9	Il23aPan2Rnf41	-	15.3
10	110840	111080	5.3	-	-	127520	128040	15.9	Il23aPan2Rnf41	-	12.3
10	120720	121280	6.5	-	-	127520	128040	15.9	Il23aPan2Rnf41	-	21
10	126520	127240	9.2	Ddit3Arhgap9Mars	Ddit3	127520	128040	15.9	Il23aPan2Rnf41	-	12.6
11	3040	3360	9.1	Gm12592	Patz1	6320	6720	12.4	Myo1gCcm2	-	16.3
11	3040	3360	9.1	Gm12592	Patz1	11440	11800	108.1	Ikzf1	Ikzf1	11.5
11	3040	3360	9.1	Gm12592	Patz1	18800	19000	10.5	Meis1	-	9.9
11	3040	3360	9.1	Gm12592	Patz1	22680	22960	16	Zrsr1	Zrsr1	16.1
11	3040	3360	9.1	Gm12592	Patz1	44360	44640	7.4	Ebf1Ebf1	Ebf1Ebf1	22.9
11	11440	11800	108.1	Ikzf1	Ikzf1	44360	44640	7.4	Ebf1Ebf1	Ebf1Ebf1	14.1
11	3040	3360	9.1	Gm12592	Patz1	44720	45200	6.1	Ebf1	Ebf1	14.6
11	11440	11800	108.1	Ikzf1	Ikzf1	44720	45200	6.1	Ebf1	Ebf1	11.7
11	3040	3360	9.1	Gm12592	Patz1	45920	46320	8.3	-	Itk	17.2
11	11440	11800	108.1	Ikzf1	Ikzf1	45920	46320	8.3	-	Itk	12.4
11	44360	44640	7.4	Ebf1Ebf1	Ebf1Ebf1	45920	46320	8.3	-	Itk	17.8
11	4000	4400	6.5	-	-	51400	51560	9.5	Rmnd5bD930048N14Rik	-	9.5
11	6320	6720	12.4	Myo1gCcm2	-	51400	51560	9.5	Rmnd5bD930048N14Rik	-	10.9
11	3040	3360	9.1	Gm12592	Patz1	51680	51960	9.6	-	-	19.7
11	4000	4400	6.5	-	-	51680	51960	9.6	-	-	10.7
11	4880	5200	9.3	Kremen1Znrf3	Ewsr1	51680	51960	9.6	-	-	9.5
11	5320	5520	12	Znrf3Xbp1	-	51680	51960	9.6	-	-	10.4
11	3040	3360	9.1	Gm12592	Patz1	52920	53520	5.5	-	Aff4	23.3
11	4000	4400	6.5	-	-	52920	53520	5.5	-	Aff4	20.8
11	4880	5200	9.3	Kremen1Znrf3	Ewsr1	52920	53520	5.5	-	Aff4	13.4
11	5320	5520	12	Znrf3Xbp1	-	52920	53520	5.5	-	Aff4	18.4
11	6320	6720	12.4	Myo1gCcm2	-	52920	53520	5.5	-	Aff4	9.6
11	4880	5200	9.3	Kremen1Znrf3	Ewsr1	53480	53760	6.6	-	-	23.4
11	4000	4400	6.5	-	-	54520	54720	8.9	Hint1	-	11.4
11	3040	3360	9.1	Gm12592	Patz1	57760	57960	6.3	Cnot8	-	10.8
11	4000	4400	6.5	-	-	59240	59520	8.3	Olfr223	-	12.4
11	52920	53520	5.5	-	Aff4	59240	59520	8.3	Olfr223	-	16.8
11	53480	53760	6.6	-	-	59240	59520	8.3	Olfr223	-	11.6
11	4000	4400	6.5	-	-	59680	60160	11	PemtRai1	-	16.5
11	4880	5200	9.3	Kremen1Znrf3	Ewsr1	59680	60160	11	PemtRai1	-	17.6
11	5320	5520	12	Znrf3Xbp1	-	59680	60160	11	PemtRai1	-	17
11	52920	53520	5.5	-	Aff4	59680	60160	11	PemtRai1	-	17
11	3040	3360	9.1	Gm12592	Patz1	62280	62680	10.8	Cenpv	-	29
11	4000	4400	6.5	-	-	62280	62680	10.8	Cenpv	-	20.1
11	4880	5200	9.3	Kremen1Znrf3	Ewsr1	62280	62680	10.8	Cenpv	-	14.6
11	5320	5520	12	Znrf3Xbp1	-	62280	62680	10.8	Cenpv	-	15.8
11	3040	3360	9.1	Gm12592	Patz1	67800	68480	74.5	Ntn1Pik3r5	-	15
11	5320	5520	12	Znrf3Xbp1	-	67800	68480	74.5	Ntn1Pik3r5	-	9.3
11	6320	6720	12.4	Myo1gCcm2	-	67800	68480	74.5	Ntn1Pik3r5	-	14.7
11	52920	53520	5.5	-	Aff4	67800	68480	74.5	Ntn1Pik3r5	-	16
11	53480	53760	6.6	-	-	67800	68480	74.5	Ntn1Pik3r5	-	12.5
11	62280	62680	10.8	Cenpv	-	67800	68480	74.5	Ntn1Pik3r5	-	26.8
11	3040	3360	9.1	Gm12592	Patz1	68680	69000	13.5	Vamp2Per1PfasAurkb	Per1	17.9
11	4880	5200	9.3	Kremen1Znrf3	Ewsr1	68680	69000	13.5	Vamp2Per1PfasAurkb	Per1	13.8
11	59680	60160	11	PemtRai1	-	68680	69000	13.5	Vamp2Per1PfasAurkb	Per1	14.1
11	62280	62680	10.8	Cenpv	-	68680	69000	13.5	Vamp2Per1PfasAurkb	Per1	27.9
11	4880	5200	9.3	Kremen1Znrf3	Ewsr1	69640	69880	10.3	Plscr3	-	10.1
11	3040	3360	9.1	Gm12592	Patz1	70000	70200	6.1	-	-	9.9
11	4000	4400	6.5	-	-	70000	70200	6.1	-	-	9.9
11	3040	3360	9.1	Gm12592	Patz1	74680	75160	48.9	Smg6Hic1Ovca2Rtn4rl1Mir132Mir212	-	16.3
11	4000	4400	6.5	-	-	74680	75160	48.9	Smg6Hic1Ovca2Rtn4rl1Mir132Mir212	-	13.2
11	5320	5520	12	Znrf3Xbp1	-	74680	75160	48.9	Smg6Hic1Ovca2Rtn4rl1Mir132Mir212	-	14.5
11	68680	69000	13.5	Vamp2Per1PfasAurkb	Per1	74680	75160	48.9	Smg6Hic1Ovca2Rtn4rl1Mir132Mir212	-	16.1
11	72120	72400	7.5	Spns2	-	74680	75160	48.9	Smg6Hic1Ovca2Rtn4rl1Mir132Mir212	-	11.5
11	72800	73000	8.2	Atp2a3	-	74680	75160	48.9	Smg6Hic1Ovca2Rtn4rl1Mir132Mir212	-	10.3
11	3040	3360	9.1	Gm12592	Patz1	75280	75680	11.6	Slc43a2Inpp5kMyo1c	Ywhae	11.6
11	4000	4400	6.5	-	-	75280	75680	11.6	Slc43a2Inpp5kMyo1c	Ywhae	18.1
11	4880	5200	9.3	Kremen1Znrf3	Ewsr1	75280	75680	11.6	Slc43a2Inpp5kMyo1c	Ywhae	17.7
11	5320	5520	12	Znrf3Xbp1	-	75280	75680	11.6	Slc43a2Inpp5kMyo1c	Ywhae	10.3
11	6320	6720	12.4	Myo1gCcm2	-	75280	75680	11.6	Slc43a2Inpp5kMyo1c	Ywhae	13.5
11	52920	53520	5.5	-	Aff4	75280	75680	11.6	Slc43a2Inpp5kMyo1c	Ywhae	10.4
11	59680	60160	11	PemtRai1	-	75280	75680	11.6	Slc43a2Inpp5kMyo1c	Ywhae	9.5
11	68680	69000	13.5	Vamp2Per1PfasAurkb	Per1	75280	75680	11.6	Slc43a2Inpp5kMyo1c	Ywhae	17.7
11	69640	69880	10.3	Plscr3	-	75280	75680	11.6	Slc43a2Inpp5kMyo1c	Ywhae	11.1
11	70000	70200	6.1	-	-	75280	75680	11.6	Slc43a2Inpp5kMyo1c	Ywhae	11.8
11	3040	3360	9.1	Gm12592	Patz1	78600	79160	21.7	Lgals9Ksr1Nf1	Nf1	11.7
11	4000	4400	6.5	-	-	78600	79160	21.7	Lgals9Ksr1Nf1	Nf1	10.9
11	5320	5520	12	Znrf3Xbp1	-	79360	79640	13.4	Nf1	Nf1	10.5
11	80560	80880	5.8	-	-	82520	83160	12.2	Nle1Slfn2Slfn1	-	25.6
11	3040	3360	9.1	Gm12592	Patz1	84560	85000	5.4	Ggnbp2Myo19	Usp32	20.2
11	4000	4400	6.5	-	-	84560	85000	5.4	Ggnbp2Myo19	Usp32	10.2
11	78600	79160	21.7	Lgals9Ksr1Nf1	Nf1	84560	85000	5.4	Ggnbp2Myo19	Usp32	15.4
11	3040	3360	9.1	Gm12592	Patz1	86200	86600	17.5	Rps6kb1Tubd1Vmp1Dhx40Mir21	Cltc	18.8
11	4000	4400	6.5	-	-	86200	86600	17.5	Rps6kb1Tubd1Vmp1Dhx40Mir21	Cltc	11.6
11	84560	85000	5.4	Ggnbp2Myo19	Usp32	86200	86600	17.5	Rps6kb1Tubd1Vmp1Dhx40Mir21	Cltc	10.9
11	4000	4400	6.5	-	-	86640	87000	12.4	-	-	12.9
11	74680	75160	48.9	Smg6Hic1Ovca2Rtn4rl1Mir132Mir212	-	86640	87000	12.4	-	-	11.9
11	87320	87640	26.6	Bzrap1Mir142	Rnf43	100520	101280	31.2	Rab5cStat5bStat5aStat3	Stat5bStat3	9.7
11	98080	98520	26	Erbb2Ikzf3	Cdk12Erbb2	100520	101280	31.2	Rab5cStat5bStat5aStat3	Stat5bStat3	25.5
11	3040	3360	9.1	Gm12592	Patz1	105840	106400	9.8	-	Cd79b	14.4
11	3040	3360	9.1	Gm12592	Patz1	106840	107080	6.5	Pitpnc1	-	13.3
11	68680	69000	13.5	Vamp2Per1PfasAurkb	Per1	106840	107080	6.5	Pitpnc1	-	9.9
11	107480	107640	6.7	-	-	109200	109480	6.6	-	-	10.1
11	105840	106400	9.8	-	Cd79b	113240	113680	5.6	-	-	16.3
11	107240	107400	8.2	Pitpnc1Psmd12	-	113240	113680	5.6	-	-	12.9
11	107480	107640	6.7	-	-	113240	113680	5.6	-	-	18.8
11	109200	109480	6.6	-	-	113240	113680	5.6	-	-	21.4
11	68680	69000	13.5	Vamp2Per1PfasAurkb	Per1	115280	115400	18.9	Kctd24933422H20RikSlc16a5	-	10.3
11	100520	101280	31.2	Rab5cStat5bStat5aStat3	Stat5bStat3	115280	115400	18.9	Kctd24933422H20RikSlc16a5	-	10.5
11	100520	101280	31.2	Rab5cStat5bStat5aStat3	Stat5bStat3	115520	116000	13.6	Recql5Wbp2	H3f3b	10.3
11	102080	102400	8.1	-	-	115520	116000	13.6	Recql5Wbp2	H3f3b	12.3
11	68680	69000	13.5	Vamp2Per1PfasAurkb	Per1	116080	116800	17.9	Rnf157Rhbdf2	Srsf2Srsf2	12.9
11	100520	101280	31.2	Rab5cStat5bStat5aStat3	Stat5bStat3	116080	116800	17.9	Rnf157Rhbdf2	Srsf2Srsf2	19.4
11	102080	102400	8.1	-	-	116080	116800	17.9	Rnf157Rhbdf2	Srsf2Srsf2	12.9
12	12360	12640	7.8	-	-	12960	13320	78	-	-	35.5
12	3720	3960	5.4	-	Dnmt3a	55920	56240	8.3	-	-	21.5
12	52840	53040	6.1	Hectd1	-	55920	56240	8.3	-	-	11.4
12	55920	56240	8.3	-	-	70360	70760	13	Arf6Sos2	-	24.2
12	56480	56640	10.8	Psma6	-	70360	70760	13	Arf6Sos2	-	15.7
12	55920	56240	8.3	-	-	77360	77840	9	Zbtb25	-	11.5
12	56480	56640	10.8	Psma6	-	77360	77840	9	Zbtb25	-	9.5
12	70360	70760	13	Arf6Sos2	-	77360	77840	9	Zbtb25	-	10.5
12	77360	77840	9	Zbtb25	-	80080	80240	5.7	-	-	11.4
12	78000	78400	11.8	Fut8Max	Max	80080	80240	5.7	-	-	14.9
12	55920	56240	8.3	-	-	80760	81280	6.9	-	Rad51l1	15.5
12	70360	70760	13	Arf6Sos2	-	80760	81280	6.9	-	Rad51l1	11.5
12	77360	77840	9	Zbtb25	-	80760	81280	6.9	-	Rad51l1	25.3
12	55920	56240	8.3	-	-	85280	85720	7.9	-	-	15.4
12	70360	70760	13	Arf6Sos2	-	85280	85720	7.9	-	-	10.4
12	77360	77840	9	Zbtb25	-	85280	85720	7.9	-	-	9.3
12	77360	77840	9	Zbtb25	-	85920	86240	7.1	Tmem90a	-	10
12	3720	3960	5.4	-	Dnmt3a	86480	87120	101.1	FosJdp2	-	10.7
12	55920	56240	8.3	-	-	86480	87120	101.1	FosJdp2	-	13.1
12	70360	70760	13	Arf6Sos2	-	86480	87120	101.1	FosJdp2	-	12
12	77360	77840	9	Zbtb25	-	86480	87120	101.1	FosJdp2	-	11.3
12	55920	56240	8.3	-	-	88040	88360	19.7	2310044G17Rik	-	11.3
12	56480	56640	10.8	Psma6	-	88040	88360	19.7	2310044G17Rik	-	9.5
12	70360	70760	13	Arf6Sos2	-	88040	88360	19.7	2310044G17Rik	-	10.1
12	77360	77840	9	Zbtb25	-	88040	88360	19.7	2310044G17Rik	-	21
12	88040	88360	19.7	2310044G17Rik	-	106240	106400	6.4	Glrx5	-	10.2
12	108360	108640	13.2	-	-	108920	109320	6.2	Bcl11b	Bcl11b	14.2
12	77360	77840	9	Zbtb25	-	111720	112160	8.2	Hsp90aa1	Hsp90aa1	9.4
12	85280	85720	7.9	-	-	111720	112160	8.2	Hsp90aa1	Hsp90aa1	14.5
12	85920	86240	7.1	Tmem90a	-	111720	112160	8.2	Hsp90aa1	Hsp90aa1	9.9
12	86480	87120	101.1	FosJdp2	-	111720	112160	8.2	Hsp90aa1	Hsp90aa1	21.3
12	88040	88360	19.7	2310044G17Rik	-	111720	112160	8.2	Hsp90aa1	Hsp90aa1	13.4
12	55920	56240	8.3	-	-	112680	113000	8.9	Tnfaip2	-	16.8
12	77360	77840	9	Zbtb25	-	112680	113000	8.9	Tnfaip2	-	10.1
12	85280	85720	7.9	-	-	112680	113000	8.9	Tnfaip2	-	18
12	86480	87120	101.1	FosJdp2	-	112680	113000	8.9	Tnfaip2	-	22.3
12	55920	56240	8.3	-	-	113720	114520	15.9	Akt1Gpr132	Akt1	15.7
12	56480	56640	10.8	Psma6	-	113720	114520	15.9	Akt1Gpr132	Akt1	19.2
12	70360	70760	13	Arf6Sos2	-	113720	114520	15.9	Akt1Gpr132	Akt1	26.2
12	77360	77840	9	Zbtb25	-	113720	114520	15.9	Akt1Gpr132	Akt1	54.1
12	80760	81280	6.9	-	Rad51l1	113720	114520	15.9	Akt1Gpr132	Akt1	19.6
12	81360	81520	7	-	-	113720	114520	15.9	Akt1Gpr132	Akt1	16.9
12	85280	85720	7.9	-	-	113720	114520	15.9	Akt1Gpr132	Akt1	28.3
12	85920	86240	7.1	Tmem90a	-	113720	114520	15.9	Akt1Gpr132	Akt1	11.1
12	86480	87120	101.1	FosJdp2	-	113720	114520	15.9	Akt1Gpr132	Akt1	37.6
12	88040	88360	19.7	2310044G17Rik	-	113720	114520	15.9	Akt1Gpr132	Akt1	32.2
12	103880	104040	5.9	-	-	113720	114520	15.9	Akt1Gpr132	Akt1	20
12	106240	106400	6.4	Glrx5	-	113720	114520	15.9	Akt1Gpr132	Akt1	12.5
13	24280	24960	9.3	Cmah	-	28800	29360	12.3	Sox4Sox4	-	26.7
13	24280	24960	9.3	Cmah	-	30760	31120	25	Irf4Exoc2	Irf4	21.4
13	24280	24960	9.3	Cmah	-	34160	34320	7.9	Tubb2aTubb2b	-	9.8
13	24280	24960	9.3	Cmah	-	37760	38200	17.5	Rreb1	-	13.2
13	49200	49480	7.6	-	-	56040	56320	9.9	H2afy	-	10.9
13	63000	63160	6.7	-	-	63280	63560	5.4	-	Fancc	9.7
13	73840	74080	7.3	-	-	113200	113480	14.6	Il6st	Il6st	10.9
13	112560	112840	7.6	-	-	113200	113480	14.6	Il6st	Il6st	22.4
14	25600	26720	43	Zmiz1	-	31360	31640	8.6	PrkcdRft1	-	15.1
14	28080	28440	14.6	Arhgef3	-	31360	31640	8.6	PrkcdRft1	-	18.4
14	25600	26720	43	Zmiz1	-	32080	32640	12.5	Eaf1ColqHacl1Sh3bp5	-	20.4
14	32080	32640	12.5	Eaf1ColqHacl1Sh3bp5	-	55040	55560	6.4	-	-	10.9
14	32080	32640	12.5	Eaf1ColqHacl1Sh3bp5	-	65560	66040	6.5	-	-	15
14	55040	55560	6.4	-	-	65560	66040	6.5	-	-	12.6
14	55720	56080	5.8	Jph4Dhrs2	-	65560	66040	6.5	-	-	9.7
14	55040	55560	6.4	-	-	70480	70920	9.7	-	-	10
14	71120	71360	6.1	-	-	73520	73680	9.4	Rcbtb2Rb1	Rb1	11.7
14	65560	66040	6.5	-	-	118960	119440	11.4	Cldn10	-	15.4
14	70480	70920	9.7	-	-	118960	119440	11.4	Cldn10	-	29.6
14	75440	75680	10.7	Lcp1	Lcp1	118960	119440	11.4	Cldn10	-	9.7
14	79640	79880	24.1	Zfp957	-	118960	119440	11.4	Cldn10	-	18.7
14	79880	80000	12.5	Elf1	-	118960	119440	11.4	Cldn10	-	9.4
14	25600	26720	43	Zmiz1	-	122120	122560	26.4	Ubac2Gpr183	-	10.8
14	28080	28440	14.6	Arhgef3	-	122120	122560	26.4	Ubac2Gpr183	-	9.7
14	32080	32640	12.5	Eaf1ColqHacl1Sh3bp5	-	122120	122560	26.4	Ubac2Gpr183	-	12.3
14	55040	55560	6.4	-	-	122120	122560	26.4	Ubac2Gpr183	-	14.4
14	55720	56080	5.8	Jph4Dhrs2	-	122120	122560	26.4	Ubac2Gpr183	-	9.2
14	65560	66040	6.5	-	-	122120	122560	26.4	Ubac2Gpr183	-	27.1
14	70480	70920	9.7	-	-	122120	122560	26.4	Ubac2Gpr183	-	35.3
14	75440	75680	10.7	Lcp1	Lcp1	122120	122560	26.4	Ubac2Gpr183	-	13.7
14	79640	79880	24.1	Zfp957	-	122120	122560	26.4	Ubac2Gpr183	-	22.5
14	79880	80000	12.5	Elf1	-	122120	122560	26.4	Ubac2Gpr183	-	20
14	118960	119440	11.4	Cldn10	-	122120	122560	26.4	Ubac2Gpr183	-	12.9
15	61720	62440	421	Myc	Myc	62480	62800	11.3	-	-	18.2
15	61720	62440	421	Myc	Myc	62920	63360	16.2	-	-	42.1
15	61720	62440	421	Myc	Myc	63480	63600	17.1	-	-	33.3
15	62480	62800	11.3	-	-	63480	63600	17.1	-	-	16.1
15	62920	63360	16.2	-	-	63480	63600	17.1	-	-	12
15	61720	62440	421	Myc	Myc	72560	73080	5.8	-	-	16.2
15	66640	67200	9.4	TgSlaWisp1	Ndrg1	72560	73080	5.8	-	-	41.9
15	8400	8680	9	Slc1a3	-	73320	73680	14.8	Dennd3Ptp4a3	-	9.3
15	36560	37080	8.5	-	-	73320	73680	14.8	Dennd3Ptp4a3	-	17.4
15	36560	37080	8.5	-	-	81600	82240	13.6	Xrcc6	-	11
15	72560	73080	5.8	-	-	85720	86240	8.5	CerkTbc1d22a	-	24.5
15	73320	73680	14.8	Dennd3Ptp4a3	-	85720	86240	8.5	CerkTbc1d22a	-	24.8
15	74680	75000	21.6	Ly6e	-	85720	86240	8.5	CerkTbc1d22a	-	9.5
15	36560	37080	8.5	-	-	89040	89480	6.1	-	-	11.5
15	72560	73080	5.8	-	-	89040	89480	6.1	-	-	19.9
15	73320	73680	14.8	Dennd3Ptp4a3	-	89040	89480	6.1	-	-	22.1
15	85720	86240	8.5	CerkTbc1d22a	-	89040	89480	6.1	-	-	24.2
15	89040	89480	6.1	-	-	95560	95760	10.1	-	-	13.1
15	89040	89480	6.1	-	-	96480	96600	6.6	-	-	13.1
15	89040	89480	6.1	-	-	97080	97480	12.4	Fam113b	-	17.1
15	89040	89480	6.1	-	-	97560	98000	11.6	Rapgef3Hdac7Vdr	-	24.6
15	81600	82240	13.6	Xrcc6	-	98320	98520	9.1	Olfr279	-	12.5
15	89040	89480	6.1	-	-	98320	98520	9.1	Olfr279	-	12.1
15	36560	37080	8.5	-	-	100960	101280	9.1	Acvr1bGrasp	-	9.9
15	89040	89480	6.1	-	-	100960	101280	9.1	Acvr1bGrasp	-	10.5
15	100960	101280	9.1	Acvr1bGrasp	-	101920	102120	6.2	-	-	12.3
15	36560	37080	8.5	-	-	103080	103360	14.8	Nfe2Copz1	-	14.4
15	61720	62440	421	Myc	Myc	103080	103360	14.8	Nfe2Copz1	-	9.6
15	89040	89480	6.1	-	-	103080	103360	14.8	Nfe2Copz1	-	35.8
15	96480	96600	6.6	-	-	103080	103360	14.8	Nfe2Copz1	-	9.3
15	97080	97480	12.4	Fam113b	-	103080	103360	14.8	Nfe2Copz1	-	13.4
15	97560	98000	11.6	Rapgef3Hdac7Vdr	-	103080	103360	14.8	Nfe2Copz1	-	14
15	98320	98520	9.1	Olfr279	-	103080	103360	14.8	Nfe2Copz1	-	11.5
16	4240	5040	13.5	Tfap4Coro7Dnaja3	-	8760	8880	6.7	Usp7	-	12.9
16	4240	5040	13.5	Tfap4Coro7Dnaja3	-	10520	10880	10.8	Clec16a	CiitaSocs1A630055G03Rik	19.4
16	4240	5040	13.5	Tfap4Coro7Dnaja3	-	11040	11200	6.1	-	-	14.3
16	4240	5040	13.5	Tfap4Coro7Dnaja3	-	17960	18320	10.8	Vpreb2	-	21.1
16	4240	5040	13.5	Tfap4Coro7Dnaja3	-	29880	30280	7.5	-	-	12.7
16	30400	30680	10.7	-	-	30800	31240	5.3	-	-	15.4
16	31960	32280	11.8	Lrrc33Bex6	-	32440	32920	17.1	OstaZdhhc19	Tfrc	10.9
16	17960	18320	10.8	Vpreb2	-	35640	36240	5.4	-	-	10.9
16	29880	30280	7.5	-	-	89880	90400	6	-	-	11.9
16	35640	36240	5.4	-	-	89880	90400	6	-	-	31
16	55960	56120	11.3	Rpl24Senp7	-	89880	90400	6	-	-	10.5
16	32440	32920	17.1	OstaZdhhc19	Tfrc	91400	91600	16	Ifnar1	-	10.5
16	33560	34000	7.6	-	-	91400	91600	16	Ifnar1	-	11.4
16	35640	36240	5.4	-	-	91400	91600	16	Ifnar1	-	21.7
16	35640	36240	5.4	-	-	92480	93000	70.3	Runx1	Runx1	16.7
16	92480	93000	70.3	Runx1	Runx1	93040	93400	49.7	-	-	19.6
16	17960	18320	10.8	Vpreb2	-	93600	94080	11.6	Morc3	-	10.2
16	30800	31240	5.3	-	-	93600	94080	11.6	Morc3	-	14.1
16	32440	32920	17.1	OstaZdhhc19	Tfrc	93600	94080	11.6	Morc3	-	25.5
16	33560	34000	7.6	-	-	93600	94080	11.6	Morc3	-	17.9
16	35640	36240	5.4	-	-	93600	94080	11.6	Morc3	-	33.6
16	17960	18320	10.8	Vpreb2	-	94400	94600	8.9	Hlcs	-	10.5
16	30800	31240	5.3	-	-	94400	94600	8.9	Hlcs	-	16.2
16	31960	32280	11.8	Lrrc33Bex6	-	94400	94600	8.9	Hlcs	-	13.6
16	32440	32920	17.1	OstaZdhhc19	Tfrc	94400	94600	8.9	Hlcs	-	10.8
16	33560	34000	7.6	-	-	94400	94600	8.9	Hlcs	-	11
16	35640	36240	5.4	-	-	94400	94600	8.9	Hlcs	-	16.7
16	29880	30280	7.5	-	-	94720	94880	7.9	Dscr3	-	10.6
16	30800	31240	5.3	-	-	94720	94880	7.9	Dscr3	-	14
16	31960	32280	11.8	Lrrc33Bex6	-	94720	94880	7.9	Dscr3	-	9.4
16	32440	32920	17.1	OstaZdhhc19	Tfrc	94720	94880	7.9	Dscr3	-	18.8
16	33560	34000	7.6	-	-	94720	94880	7.9	Dscr3	-	14.5
16	35640	36240	5.4	-	-	94720	94880	7.9	Dscr3	-	14.6
16	92480	93000	70.3	Runx1	Runx1	95520	95920	15.1	Erg	Erg	22.8
17	25560	26200	10.9	MetrnRab11fip3	-	34080	34640	18	Tap2	-	24.5
17	26520	26960	5.3	-	-	34080	34640	18	Tap2	-	20.4
17	27080	27360	6.6	-	-	34080	34640	18	Tap2	-	10.5
17	27400	27560	6.6	Grm4	-	34080	34640	18	Tap2	-	19.5
17	25560	26200	10.9	MetrnRab11fip3	-	35040	35760	25.5	Msh5Clic1Aif1Lst1LtbLtaNfkbil1H2-Q6	Pou5f1	28.1
17	26520	26960	5.3	-	-	35040	35760	25.5	Msh5Clic1Aif1Lst1LtbLtaNfkbil1H2-Q6	Pou5f1	12.8
17	27080	27360	6.6	-	-	35040	35760	25.5	Msh5Clic1Aif1Lst1LtbLtaNfkbil1H2-Q6	Pou5f1	13.1
17	27400	27560	6.6	Grm4	-	35040	35760	25.5	Msh5Clic1Aif1Lst1LtbLtaNfkbil1H2-Q6	Pou5f1	16.4
17	35040	35760	25.5	Msh5Clic1Aif1Lst1LtbLtaNfkbil1H2-Q6	Pou5f1	45480	45960	11.2	Aars2NfkbieSlc29a1	Hsp90ab1	15.6
17	35880	36400	16.6	Mrps18bPpp1r10Prr3H2-T24	-	45480	45960	11.2	Aars2NfkbieSlc29a1	Hsp90ab1	25.8
17	25560	26200	10.9	MetrnRab11fip3	-	46200	46400	7.1	-	-	9.8
17	35040	35760	25.5	Msh5Clic1Aif1Lst1LtbLtaNfkbil1H2-Q6	Pou5f1	46200	46400	7.1	-	-	14.3
17	35040	35760	25.5	Msh5Clic1Aif1Lst1LtbLtaNfkbil1H2-Q6	Pou5f1	46760	47040	9.2	2310039H08Rik	-	12.1
17	35880	36400	16.6	Mrps18bPpp1r10Prr3H2-T24	-	46760	47040	9.2	2310039H08Rik	-	10.1
17	35040	35760	25.5	Msh5Clic1Aif1Lst1LtbLtaNfkbil1H2-Q6	Pou5f1	47200	47800	240	Ccnd3	Ccnd3	22.8
17	35880	36400	16.6	Mrps18bPpp1r10Prr3H2-T24	-	47200	47800	240	Ccnd3	Ccnd3	18.7
17	35880	36400	16.6	Mrps18bPpp1r10Prr3H2-T24	-	56360	56680	12.1	Plin3Arrdc5Uhrf1	-	13.9
17	46200	46400	7.1	-	-	56360	56680	12.1	Plin3Arrdc5Uhrf1	-	11.6
17	46760	47040	9.2	2310039H08Rik	-	56360	56680	12.1	Plin3Arrdc5Uhrf1	-	11.5
17	47200	47800	240	Ccnd3	Ccnd3	56360	56680	12.1	Plin3Arrdc5Uhrf1	-	19
17	48080	48240	6.7	-	-	56360	56680	12.1	Plin3Arrdc5Uhrf1	-	10.9
17	35880	36400	16.6	Mrps18bPpp1r10Prr3H2-T24	-	65920	66280	6.1	Ralbp1	-	16.1
17	44600	45120	12.9	Runx2Runx2Supt3h	-	65920	66280	6.1	Ralbp1	-	14.6
17	56360	56680	12.1	Plin3Arrdc5Uhrf1	-	65920	66280	6.1	Ralbp1	-	11.7
17	56920	57240	6.7	-	Mllt1	65920	66280	6.1	Ralbp1	-	30.2
17	65920	66280	6.1	Ralbp1	-	71560	71880	6.2	Ndc80	-	9.5
17	35880	36400	16.6	Mrps18bPpp1r10Prr3H2-T24	-	80760	81000	6.7	-	-	14
17	45480	45960	11.2	Aars2NfkbieSlc29a1	Hsp90ab1	80760	81000	6.7	-	-	10.5
17	47200	47800	240	Ccnd3	Ccnd3	80760	81000	6.7	-	-	10.5
17	56920	57240	6.7	-	Mllt1	80760	81000	6.7	-	-	17.6
17	65920	66280	6.1	Ralbp1	-	80760	81000	6.7	-	-	13.5
17	26520	26960	5.3	-	-	84000	85080	26.2	Mta3HaaoZfp36l2Thada	-	10.5
17	35040	35760	25.5	Msh5Clic1Aif1Lst1LtbLtaNfkbil1H2-Q6	Pou5f1	84000	85080	26.2	Mta3HaaoZfp36l2Thada	-	17.1
17	35880	36400	16.6	Mrps18bPpp1r10Prr3H2-T24	-	84000	85080	26.2	Mta3HaaoZfp36l2Thada	-	35.9
17	44600	45120	12.9	Runx2Runx2Supt3h	-	84000	85080	26.2	Mta3HaaoZfp36l2Thada	-	26.2
17	45480	45960	11.2	Aars2NfkbieSlc29a1	Hsp90ab1	84000	85080	26.2	Mta3HaaoZfp36l2Thada	-	17.6
17	46760	47040	9.2	2310039H08Rik	-	84000	85080	26.2	Mta3HaaoZfp36l2Thada	-	10.4
17	47200	47800	240	Ccnd3	Ccnd3	84000	85080	26.2	Mta3HaaoZfp36l2Thada	-	71.3
17	48080	48240	6.7	-	-	84000	85080	26.2	Mta3HaaoZfp36l2Thada	-	24.8
17	56360	56680	12.1	Plin3Arrdc5Uhrf1	-	84000	85080	26.2	Mta3HaaoZfp36l2Thada	-	20.4
17	56920	57240	6.7	-	Mllt1	84000	85080	26.2	Mta3HaaoZfp36l2Thada	-	34.4
17	65920	66280	6.1	Ralbp1	-	84000	85080	26.2	Mta3HaaoZfp36l2Thada	-	34.4
17	80760	81000	6.7	-	-	84000	85080	26.2	Mta3HaaoZfp36l2Thada	-	64.4
17	47200	47800	240	Ccnd3	Ccnd3	87520	87920	8.4	-	-	29.6
17	65920	66280	6.1	Ralbp1	-	87520	87920	8.4	-	-	11.6
17	80760	81000	6.7	-	-	87520	87920	8.4	-	-	11.6
17	84000	85080	26.2	Mta3HaaoZfp36l2Thada	-	87520	87920	8.4	-	-	23.7
18	37960	38280	5.9	-	-	46360	46840	5.3	-	-	9.3
18	46360	46840	5.3	-	-	49960	50320	7.1	Tnfaip8Tnfaip8	-	26.2
18	35640	36120	14.7	Tmem173Cxxc5	-	60800	61200	23.6	Ndst1Rps14Tcof1Arsi	Cd74	10.2
18	37960	38280	5.9	-	-	60800	61200	23.6	Ndst1Rps14Tcof1Arsi	Cd74	12
18	46360	46840	5.3	-	-	60800	61200	23.6	Ndst1Rps14Tcof1Arsi	Cd74	14.3
18	34280	34440	5.4	-	Apc	75320	75920	14.1	DymSmad7Ctif	-	10
18	34840	35320	12	Hspa9	-	75320	75920	14.1	DymSmad7Ctif	-	10.1
18	35640	36120	14.7	Tmem173Cxxc5	-	75320	75920	14.1	DymSmad7Ctif	-	15.1
18	37960	38280	5.9	-	-	75320	75920	14.1	DymSmad7Ctif	-	16.5
18	46360	46840	5.3	-	-	85000	85160	12.3	Cyb5	-	14
18	60800	61200	23.6	Ndst1Rps14Tcof1Arsi	Cd74	85000	85160	12.3	Cyb5	-	9.4
19	3920	4440	20	Clcf1Adrbk1Coro1b	-	6960	7440	9	Macrod1	-	10.2
19	6960	7440	9	Macrod1	-	8800	9040	9.4	Nxf1	-	10.8
19	3360	3520	5.3	-	-	9840	10400	5.9	-	-	9.2
19	8800	9040	9.4	Nxf1	-	9840	10400	5.9	-	-	12.4
19	9000	9200	9.9	Ahnak	-	9840	10400	5.9	-	-	12.1
19	10680	11040	10.3	Cd5	-	29320	29800	12.4	Pdcd1lg2	Jak2Cd274Pdcd1lg2	17.5
19	29320	29800	12.4	Pdcd1lg2	Jak2Cd274Pdcd1lg2	32200	32720	8.8	Sgms1	-	20.3
19	34600	35000	7.9	-	-	36320	36600	7	Pcgf5	-	10.9
19	10680	11040	10.3	Cd5	-	37320	37640	16	Exoc6	-	10.4
19	29320	29800	12.4	Pdcd1lg2	Jak2Cd274Pdcd1lg2	37320	37640	16	Exoc6	-	13.1
19	8800	9040	9.4	Nxf1	-	41920	42440	13.2	Frat2	-	10.5
19	9840	10400	5.9	-	-	41920	42440	13.2	Frat2	-	9.4
19	10680	11040	10.3	Cd5	-	41920	42440	13.2	Frat2	-	9.9
19	37320	37640	16	Exoc6	-	41920	42440	13.2	Frat2	-	12.2
19	41920	42440	13.2	Frat2	-	44240	44680	10.1	Scd4Scd1Wnt8b	-	20.9
19	41920	42440	13.2	Frat2	-	45640	46160	10.6	Fbxw4	-	9.5
19	3920	4440	20	Clcf1Adrbk1Coro1b	-	46400	46800	11.4	SufuTrim8	Sufu	10.4
19	6960	7440	9	Macrod1	-	46400	46800	11.4	SufuTrim8	Sufu	16.3
19	10680	11040	10.3	Cd5	-	46960	47360	7.1	Nt5c2Sh3pxd2a	Nt5c2	17.4
19	37320	37640	16	Exoc6	-	46960	47360	7.1	Nt5c2Sh3pxd2a	Nt5c2	22.1
19	41920	42440	13.2	Frat2	-	46960	47360	7.1	Nt5c2Sh3pxd2a	Nt5c2	26.1
19	29320	29800	12.4	Pdcd1lg2	Jak2Cd274Pdcd1lg2	47520	47840	7.7	Sh3pxd2a	-	11.7
19	41920	42440	13.2	Frat2	-	47520	47840	7.7	Sh3pxd2a	-	10.2
19	9840	10400	5.9	-	-	53120	53800	13.1	Smc3	-	12.1
19	10680	11040	10.3	Cd5	-	53120	53800	13.1	Smc3	-	18.3
19	29320	29800	12.4	Pdcd1lg2	Jak2Cd274Pdcd1lg2	53120	53800	13.1	Smc3	-	17.8
19	32200	32720	8.8	Sgms1	-	53120	53800	13.1	Smc3	-	23.9
19	37320	37640	16	Exoc6	-	53120	53800	13.1	Smc3	-	22.4
19	41920	42440	13.2	Frat2	-	53120	53800	13.1	Smc3	-	17.9
19	46400	46800	11.4	SufuTrim8	Sufu	53120	53800	13.1	Smc3	-	19.8
19	46960	47360	7.1	Nt5c2Sh3pxd2a	Nt5c2	53120	53800	13.1	Smc3	-	51.9
19	47520	47840	7.7	Sh3pxd2a	-	53120	53800	13.1	Smc3	-	70.1
19	47520	47840	7.7	Sh3pxd2a	-	53880	54160	6.6	Pdcd4	-	19.2
19	29320	29800	12.4	Pdcd1lg2	Jak2Cd274Pdcd1lg2	57160	57480	6.4	-	-	9.4
19	46960	47360	7.1	Nt5c2Sh3pxd2a	Nt5c2	57160	57480	6.4	-	-	12.3
19	47520	47840	7.7	Sh3pxd2a	-	57160	57480	6.4	-	-	12.7
19	53120	53800	13.1	Smc3	-	57160	57480	6.4	-	-	13
20	7240	7920	51	Pim2ErasGata1	Tfe3Gata1Was	45480	45600	6	Xpnpep2	-	10.9
20	7240	7920	51	Pim2ErasGata1	Tfe3Gata1Was	50080	50200	147.6	Mir92-2Mir363Mir20bMir18bMir19b-2Mir106a	-	10.2
20	7240	7920	51	Pim2ErasGata1	Tfe3Gata1Was	70840	71280	5.7	-	-	56.4
20	45760	45880	12	Elf4	Elf4	70840	71280	5.7	-	-	9.8
20	50080	50200	147.6	Mir92-2Mir363Mir20bMir18bMir19b-2Mir106a	-	70840	71280	5.7	-	-	21.3
