# Supplementary material for: 3D hotspots of recurrent retroviral insertions reveal long-range interactions with cancer genes
Source: Nat Commun. 2015 Feb 27;6:6381. doi: 10.1038/ncomms7381 (PMC4351571; doi:10.1038/ncomms7381)
Supplement: Supplementary Data 2 — List of CLIC-loci [file ncomms7381-s3.xls]

## Sheet: SuppTable2
CLIC-loci
Chr	Start (kb)	End (kb)	Mutation Score	CIS gene	Census gene	Num CIS Loci (detected by (Kool2010))	Number of Spatial Neighbors (SN)	CIS gene in SN	Census gene in SN	Num CIS gene in SN	Num Census gene in SN
1	9600	10040	7.4	-	-	2	1	-	-	0	0
1	36840	37040	10.1	|Tmem131	-	2	4	|Mgat4a|Ptma|Elk4-	-|Elk4-	3	1
1	37400	37720	14.4	|Mgat4a	-	4	1	|Tmem131	-	1	0
1	52080	52280	6.3	-	-	4	1	-	-	0	0
1	74080	74520	6.8	-	-	0	5	|Ptma|Elk4|Plekha6|Kif21b|5730559C18Rik|Mixl1|BC031781	-|Elk4|Mdm4-|H3f3a	5	3
1	88160	88680	18.3	|Ptma	-	8	4	-|Mixl1|BC031781|Tmem131-	-|H3f3a-	2	1
1	92800	93200	14	|Lrrfip1|Ramp1	-	9	3	-|Mixl1|BC031781-	-|H3f3a-	1	1
1	94000	94160	5.8	-	-	0	2	|Slamf7|Cd48|Itpkb	-	2	0
1	133880	134040	8	|Elk4	|Elk4	1	3	|Mixl1|BC031781|Tmem131-	|H3f3a-	2	1
1	134840	135200	7.6	|Plekha6	|Mdm4	4	2	|Mixl1|BC031781-	|H3f3a-	1	1
1	135320	135520	5.5	-	-	2	2	|Mixl1|BC031781|Tmem131	|H3f3a-	2	1
1	135560	135800	6.5	-	-	4	3	|Btg2|Mixl1|BC031781-	-|H3f3a-	2	1
1	135880	136040	12.3	|Btg2	-	2	1	-	-	0	0
1	136320	136520	6	-	-	0	2	|Mixl1|BC031781|Ptma	|H3f3a-	2	1
1	137920	138200	11.2	|Kif21b|5730559C18Rik	-	6	6	|Slamf7|Cd48|Itpkb|Mixl1|BC031781-|Dtl-	-|H3f3a-	4	1
1	154400	154640	5.8	-	-	1	3	|Rcsd1|Creg1|Slamf7|Cd48|Lrrfip1|Ramp1	-	3	0
1	164480	164720	6.1	|Myoc|Prrc2c	-	1	1	|Sell|Selp	-	1	0
1	165840	166440	10.8	|Sell|Selp	-	2	5	|Slamf7|Cd48|Slamf6|Dtl-|Myoc|Prrc2c	-	4	0
1	167560	168080	15	|Rcsd1|Creg1	-	5	6	-|Slamf7|Cd48|Slamf6|Mixl1|BC031781-	|Fcgr3|Sdhc-|H3f3a-	3	2
1	172800	173080	6.7	-	|Fcgr3|Sdhc	0	1	|Rcsd1|Creg1	-	1	0
1	173120	173760	17	|Slamf7|Cd48	-	2	10	-|Mixl1|BC031781-|Dtl-|Kif21b|5730559C18Rik-|Sell|Selp|Rcsd1|Creg1	-|H3f3a-	5	1
1	173800	174320	17.6	|Slamf6	-	1	5	-|Dtl-|Sell|Selp|Rcsd1|Creg1	-	3	0
1	180280	180440	7.2	-	-	0	2	|Slamf7|Cd48|Slamf6	-	2	0
1	182240	182520	21.5	|Itpkb	-	2	3	|Dtl-|Kif21b|5730559C18Rik	-	2	0
1	182560	183040	13.1	|Mixl1|BC031781	|H3f3a	2	12	|Dtl-|Ptma|Lrrfip1|Ramp1|Elk4|Plekha6-|Kif21b|5730559C18Rik|Rcsd1|Creg1|Slamf7|Cd48	-|Elk4|Mdm4-	8	2
1	183160	183440	5.7	-	-	0	5	|Dtl|Lrrfip1|Ramp1-|Kif21b|5730559C18Rik|Slamf7|Cd48	-	4	0
1	193280	193480	11.3	|Dtl	-	2	7	|Kif21b|5730559C18Rik|Sell|Selp|Slamf7|Cd48|Slamf6|Itpkb|Mixl1|BC031781-	-|H3f3a-	6	1
1	194920	195320	6.2	-	-	0	4	|Sell|Selp|Rcsd1|Creg1|Slamf7|Cd48|Slamf6	-	4	0
2	3400	3720	9.3	-	-	0	1	|Prkcq	-	1	0
2	6160	6320	5.4	-	-	0	1	-	-	0	0
2	6400	6720	13.4	|Celf2	-	7	2	-|Prkcq	-	1	0
2	9400	9680	5.4	-	-	2	2	-|Celf2	-	1	0
2	11120	11400	9.2	|Prkcq	-	2	2	-|Celf2	-	1	0
2	24840	25200	5.4	-	-	2	3	|Eng|Ggta1|Dab2ip|Slc39a13|Sfpi1	-	3	0
2	25240	25520	6.2	-	-	1	1	|Eng	-	1	0
2	25880	26600	133.1	|Notch1|Egfl7	|Notch1	12	5	|Eng|Ggta1|Dab2ip|Dusp2|Slc9a8|Gata5|Slco4a1	-	5	0
2	29760	30240	14.7	|Set|Pkn3	|Set	5	5	|Dusp2-|Zmynd8|Ncoa3|Sulf2|Slc9a8|Cebpb|Ptpn1|A530013C23Rik	-	4	0
2	30320	30760	41.4	|Cstad	-	5	2	-|Tgif2|Sla2	-	1	0
2	31760	32200	18.6	|Nup214|Ppapdc3	|Nup214	3	4	|Tgif2|Sla2-|Prex1|Trp53rk|Arfgef2|Slc9a8	-	3	0
2	32360	32840	13.2	|Eng	-	9	12	-|Tgif2|Sla2|Zmynd8|Ncoa3|Sulf2|Prex1|Trp53rk|Arfgef2|Slc9a8|Cebpb|Ptpn1|A530013C23Rik|Gata5|Slco4a1-|Notch1|Egfl7	-|Asxl1-|Notch1	7	2
2	35120	35800	10.2	|Ggta1|Dab2ip	-	8	6	-|Slc39a13|Sfpi1|Bmf|Bub1b|Plcb2-|Notch1|Egfl7	-|Bub1b|Asxl1-|Notch1	3	3
2	70680	70960	5.7	-	-	1	2	|Slc39a13|Sfpi1-	-|Asxl1	1	1
2	71520	71760	8.3	-	-	0	7	|Slc39a13|Sfpi1|Bcl2l1|Tgif2|Sla2|Zmynd8|Ncoa3|Sulf2|Slc9a8|Cebpb|Ptpn1|A530013C23Rik|Eng	-	7	0
2	72200	72360	8	|B230120H23Rik	-	5	2	-|Cebpb|Ptpn1|A530013C23Rik	-	1	0
2	73160	73400	6.7	-	-	3	3	-|Ggta1|Dab2ip|B230120H23Rik	|Asxl1-	2	1
2	75440	75720	5.4	-	|Nfe2l2	4	3	|Slc39a13|Sfpi1|Bmf|Bub1b|Plcb2|Bcl2l1	-|Bub1b-	3	1
2	84480	84920	6.7	-	|Clp1	2	6	|Slc39a13|Sfpi1-|Rasgrp1|Bmf|Bub1b|Plcb2-|Rassf2	-|Bub1b-	4	1
2	90600	91000	8.6	|Slc39a13|Sfpi1	-	3	13	|Lmo2|Bmf|Bub1b|Plcb2|Dusp2-|Ggta1|Dab2ip-	|Lmo2|Bub1b-|Asxl1-|Nfe2l2|Clp1	4	5
2	91480	91640	5.6	|Arhgap1	-	0	2	|Dusp2-	-	1	0
2	101840	102160	5.5	-	-	0	2	|Lmo2-	|Lmo2|Clp1	1	2
2	103360	104000	16.7	|Lmo2	|Lmo2	7	3	|Rassf2|Slc39a13|Sfpi1-	-	2	0
2	116960	117320	263.4	|Rasgrp1	-	5	1	-	|Clp1	0	1
2	118320	118680	9.4	|Bmf|Bub1b|Plcb2	|Bub1b	4	4	|Ggta1|Dab2ip-|Slc39a13|Sfpi1	-|Nfe2l2|Clp1-	2	2
2	121880	122120	6.6	-	-	0	1	-	|Clp1	0	1
2	127040	127240	7.3	|Dusp2	-	4	4	|Notch1|Egfl7|Set|Pkn3|Slc39a13|Sfpi1|Arhgap1	|Notch1|Set-	4	2
2	131000	131400	7.2	-	-	1	1	|Slc39a13|Sfpi1	-	1	0
2	131680	132160	13.7	|Rassf2	-	2	4	|Bcl2l1-|Lmo2	-|Clp1|Lmo2	2	2
2	152520	152720	30.5	|Bcl2l1	-	3	3	-|Rassf2	-|Nfe2l2-	1	1
2	152880	153240	6.4	-	|Asxl1	0	5	|Eng|Ggta1|Dab2ip-|Slc39a13|Sfpi1	-	3	0
2	154400	154680	9	-	-	1	3	|Cstad|Eng|Slc39a13|Sfpi1	-	3	0
2	156560	156960	10.8	|Tgif2|Sla2	-	2	5	|Cebpb|Ptpn1|A530013C23Rik|Cstad|Nup214|Ppapdc3|Eng-	-|Nup214-	4	1
2	158520	158640	12.6	|Ppp1r16b	-	2	1	-	-	0	0
2	162760	163160	5.3	-	-	0	2	|Rassf2|Ppp1r16b	-	2	0
2	164680	164800	5.7	-	-	0	3	|Set|Pkn3|Nup214|Ppapdc3|Arhgap1	|Set|Nup214-	3	2
2	165480	166080	24	|Zmynd8|Ncoa3|Sulf2	-	5	3	|Set|Pkn3|Eng-	|Set-	2	1
2	166160	166640	12.2	|Prex1|Trp53rk|Arfgef2	-	3	2	|Nup214|Ppapdc3|Eng	|Nup214-	2	1
2	167120	167400	10	|Slc9a8	-	1	5	|Notch1|Egfl7|Set|Pkn3|Nup214|Ppapdc3|Eng-	|Notch1|Set|Nup214-	4	3
2	167400	167840	41.2	|Cebpb|Ptpn1|A530013C23Rik	-	6	5	|Set|Pkn3|Eng-|B230120H23Rik|Tgif2|Sla2	|Set-	4	1
2	169960	170400	17.9	|Zfp217|Bcas1	-	2	1	-	-	0	0
2	172760	173120	7	-	-	0	1	|Zfp217|Bcas1	-	1	0
2	180000	180360	8	|Gata5|Slco4a1	-	2	3	-|Notch1|Egfl7|Eng	-|Notch1-	2	1
2	180360	180720	6.6	-	-	0	2	|Slc39a13|Sfpi1|Gata5|Slco4a1	-	2	0
3	9000	9240	5.8	-	-	1	2	|Pag1|Maml3	-	2	0
3	9640	10200	10.1	|Pag1	-	2	3	|Maml3-	-	1	0
3	51280	51920	12.9	|Maml3	-	4	2	-|Pag1	-	1	0
3	87880	88160	13.7	|Mef2d	-	3	3	-|Mcl1|Anp32e	|Mllt11-	2	1
3	88160	88640	10.4	|Sema4a|Arhgef2	-	8	3	-|Mcl1|Anp32e	|Mllt11-	2	1
3	88960	89440	17.6	|Zbtb7b	|Muc1	2	3	-|Mcl1|Anp32e	|Mllt11-	2	1
3	90240	90440	6.9	-	-	0	4	|Rorc-|Nfkb1|Pag1	-|Mllt11-	3	1
3	94160	94480	22.7	|Rorc	-	3	1	-	-	0	0
3	94760	95160	6.9	-	|Mllt11	0	4	|Mef2d|Sema4a|Arhgef2|Zbtb7b-	-|Muc1-	3	1
3	95360	95560	14.8	|Mcl1	-	1	3	|Mef2d|Sema4a|Arhgef2|Zbtb7b	-|Muc1	3	1
3	95680	96120	16.8	|Anp32e	-	3	4	|Nfkb1|Mef2d|Sema4a|Arhgef2|Zbtb7b	-|Muc1	4	1
3	101040	101360	12.7	|Cd2	-	5	2	-|Nfkb1	-	1	0
3	101400	101800	6.7	-	-	0	3	|Lef1-|Cd2	-	2	0
3	120920	121240	6.6	-	-	1	1	|Nfkb1	-	1	0
3	127520	127640	6.2	-	-	0	1	-	-	0	0
3	129040	129360	6.2	-	-	6	1	-	-	0	0
3	130520	131040	22.7	|Lef1	-	3	2	-	-	0	0
3	135040	135440	11.2	|Nfkb1	-	5	4	-|Anp32e|Cd2-	-	2	0
3	152560	152720	6.9	|St6galnac5	-	3	1	-	-	0	0
3	153360	153800	9.4	-	-	1	3	-|Lef1|St6galnac5	-	2	0
4	3440	3960	13.2	|Plag1|Chchd7	|Plag1|Chchd7	2	2	|Trp53inp1-	-	1	0
4	10880	11320	13.5	|Trp53inp1	-	6	9	-|Coro2a-|Susd1|Rod1-|Acot11|Ssbp3|Zdhhc18|Pigv|Arid1a|Tmem50a|Runx3|Clic4|Plag1|Chchd7	-|Xpa-|Arid1a-|Plag1|Chchd7	6	3
4	40760	40920	5.8	-	-	0	1	|Trp53inp1	-	1	0
4	43920	44240	6.9	-	-	1	13	|Mpl|Tie1|Lck|Ptp4a2|BC013712|Fgr|Ahdc1|Wasf2|Zdhhc18|Pigv|Arid1a|Ubxn11-|Tmem50a|Runx3|Clic4|Cnr2|Tceb3|Rpl11|Id3|E2f2|Pik3cd|Prdm16|2610002J02Rik|2010015L04Rik	|Mpl|Lck-|Arid1a-|Prdm16-	12	4
4	45360	45800	5.3	-	-	7	3	-|BC013712|Fgr|Ahdc1|Wasf2	-|Mycl1-	1	1
4	46200	46920	18.7	|Coro2a	|Xpa	4	6	-|Susd1|Rod1-|Acot11|Ssbp3|Trp53inp1	-|Jak1-	3	1
4	47160	47480	5.4	-	-	0	2	-	-|Mycl1	0	1
4	56960	57160	6.8	-	-	0	3	|Acot11|Ssbp3|Trp53inp1|Coro2a	-|Xpa	3	1
4	59200	59640	15	|Susd1|Rod1	-	5	3	-|Trp53inp1|Coro2a	-|Xpa	2	1
4	62040	62480	6.2	-	-	6	8	-|Plag1|Chchd7|Trp53inp1-|Coro2a-|Susd1|Rod1	|Jak1|Mycl1|Plag1|Chchd7-|Xpa-	4	4
4	100880	101240	8.1	-	|Jak1	6	2	|Coro2a-	|Xpa-	1	1
4	106360	106680	17.6	|Acot11|Ssbp3	-	7	3	|Trp53inp1|Coro2a-	-|Xpa-	2	1
4	117960	118200	12.9	|Mpl|Tie1	|Mpl	2	1	-	-	0	0
4	122560	122760	7	-	|Mycl1	3	3	-	-	0	0
4	128920	129320	29.5	|Lck	|Lck	6	1	-	-	0	0
4	129440	129640	14.5	|Ptp4a2	-	2	1	-	-	0	0
4	132160	133000	20.7	|BC013712|Fgr|Ahdc1|Wasf2	-	8	2	-	-	0	0
4	133080	133560	21.9	|Zdhhc18|Pigv|Arid1a	|Arid1a	6	2	|Trp53inp1-	-	1	0
4	133640	133920	22	|Ubxn11	-	4	1	-	-	0	0
4	133920	134240	8.6	-	-	2	1	-	-	0	0
4	134320	134960	43.4	|Tmem50a|Runx3|Clic4	-	10	2	|Trp53inp1-	-	1	0
4	135400	135800	38.8	|Cnr2|Tceb3|Rpl11|Id3|E2f2	-	6	1	-	-	0	0
4	147880	148120	5.8	-	-	0	1	|2010015L04Rik	-	1	0
4	148840	149320	33.2	|Pik3cd	-	2	1	-	-	0	0
4	151360	151720	8.3	|Espn	|Rpl22	1	1	|2010015L04Rik	-	1	0
4	153920	154080	6.5	|Prdm16	|Prdm16	0	1	-	-	0	0
4	154520	154680	7.7	|2610002J02Rik	-	1	1	-	-	0	0
4	154800	155040	6.6	|2010015L04Rik	-	0	3	-|Espn	-|Rpl22	1	1
5	3360	3720	5.7	-	|Cdk6	0	2	|Klf3|Rhoh	-|Rhoh	2	1
5	31240	31600	5.5	-	-	3	6	|Mlec|Pop5|Rnf10-|Rhof|Bcl7a|Abcb9|Pitpnm2|Mphosph9|Sbno1|Rilpl2|Irs3|Agfg2|6430598A04Rik|Tsc22d4|3110082I17Rik|Gpr146|Mir339	|Hnf1a-|Bcl7a-	5	2
5	33880	34240	22.2	|Tmem129|Tacc3|Fgfr3	|Fgfr3|Whsc1	3	4	|Lrrc8c|Lrrc8d|Gfi1|Evi5|Fam69a|Orai2|Mad1l1	-	4	0
5	64600	65560	17.2	|Klf3	-	6	5	-|Plac8|Lrrc8c|Lrrc8d|Gfi1|Evi5|Fam69a-	-|Cdk6	3	1
5	66120	66760	20	|Rhoh	|Rhoh	6	11	|Fryl|Fryl|Ociad1|Kit|Kdr-|Plac8|Gfi1|Evi5|Fam69a|Selplg|Coro1c|Abcb9|Pitpnm2|Mphosph9|Sbno1|Rilpl2-|Katnal1|Hmgb1-	-|Kit|Kdr-|Hip1-|Brca2|Cdk6	7	4
5	73600	73720	8.8	|Fryl|Fryl|Ociad1	-	1	2	|Plac8|Rhoh	-|Rhoh	2	1
5	75880	76640	25.3	|Kit|Kdr	|Kit|Kdr	4	2	|Plac8|Rhoh	-|Rhoh	2	1
5	92560	92960	6.2	-	-	9	7	|Plac8|Lrrc8c|Lrrc8d|Gfi1|Evi5|Fam69a|Gtf2ird1-|Klf3|Rhoh	-|Brca2-|Rhoh	6	2
5	100680	101360	13.3	|Plac8	-	10	8	|Gfi1|Evi5|Fam69a|Katnal1|Hmgb1-|Klf3|Rhoh|Fryl|Fryl|Ociad1|Kit|Kdr-	-|Brca2-|Rhoh-|Kit|Kdr-	6	3
5	105960	106240	12.9	|Lrrc8c|Lrrc8d	-	2	3	|Tmem129|Tacc3|Fgfr3|Klf3-	|Fgfr3|Whsc1-	2	1
5	107880	108640	630.2	|Gfi1|Evi5|Fam69a	-	15	6	-|Tmem129|Tacc3|Fgfr3|Klf3|Rhoh-|Plac8	-|Fgfr3|Whsc1-|Rhoh-	4	2
5	114040	114480	13.7	|Selplg|Coro1c	-	6	4	|Rhof|Bcl7a|Abcb9|Pitpnm2|Mphosph9|Sbno1|Rilpl2|Cux1|Myl10|Rhoh	|Bcl7a-|Rhoh	4	2
5	114960	115280	5.8	-	-	2	1	|Rhof|Bcl7a	|Bcl7a	1	1
5	115400	115840	11.2	|Mlec|Pop5|Rnf10	|Hnf1a	7	3	|Rhof|Bcl7a|Abcb9|Pitpnm2|Mphosph9|Sbno1|Rilpl2-	|Bcl7a-	2	1
5	116000	116280	8.1	|Pxn	-	2	1	-	-	0	0
5	121040	121400	9.1	-	-	3	1	|Pxn	-	1	0
5	122600	122920	10.3	|Ppp1cc|Hvcn1	-	2	1	-	-	0	0
5	123120	123400	10.9	-	-	1	2	-|Ppp1cc|Hvcn1	-	1	0
5	123440	124000	14.7	|Rhof|Bcl7a	|Bcl7a	5	6	|Orai2|Katnal1|Hmgb1-|Selplg|Coro1c-|Mlec|Pop5|Rnf10	-|Hnf1a	4	1
5	124280	125160	13.4	|Abcb9|Pitpnm2|Mphosph9|Sbno1|Rilpl2	-	7	8	-|Mad1l1-|Katnal1|Hmgb1-|Rhoh|Selplg|Coro1c|Mlec|Pop5|Rnf10	|Hip1-|Rac1-|Rhoh-|Hnf1a	5	4
5	125800	126080	5.7	-	-	2	4	|Lfng|Flt3|Katnal1|Hmgb1|Gfi1|Evi5|Fam69a	|Card11|Flt3-	4	2
5	134680	134880	6.7	|Gtf2ird1	-	3	2	-	|Brca2-	0	1
5	135400	135600	7.3	|Wbscr27	-	3	1	|Katnal1|Hmgb1	-	1	0
5	135960	136240	6	-	|Hip1	1	3	|Katnal1|Hmgb1|Rhoh|Abcb9|Pitpnm2|Mphosph9|Sbno1|Rilpl2	-|Rhoh-	3	1
5	136440	136720	8.3	|Orai2	-	2	2	|Tmem129|Tacc3|Fgfr3|Rhof|Bcl7a	|Fgfr3|Whsc1|Bcl7a	2	2
5	136920	137240	14	|Cux1|Myl10	-	5	3	|Katnal1|Hmgb1|6330406I15Rik|Selplg|Coro1c	-	3	0
5	137720	138280	19.2	|Irs3|Agfg2|6430598A04Rik|Tsc22d4	-	6	1	-	-	0	0
5	139640	140000	15.8	|3110082I17Rik|Gpr146|Mir339	-	3	2	|Katnal1|Hmgb1-	-	1	0
5	140560	140840	7.8	|Mad1l1	-	1	3	|Katnal1|Hmgb1|Tmem129|Tacc3|Fgfr3|Abcb9|Pitpnm2|Mphosph9|Sbno1|Rilpl2	-|Fgfr3|Whsc1-	3	1
5	140880	141560	38.6	|Lfng	|Card11	2	5	|Foxk1-|Katnal1|Hmgb1-	-|Brca2-	2	1
5	142880	143160	6.8	|Foxk1	-	0	1	|Lfng	|Card11	1	1
5	143680	143880	6.5	-	-	0	1	|Lfng	|Card11	1	1
5	144240	144520	6.1	-	|Rac1	0	2	|Katnal1|Hmgb1|Abcb9|Pitpnm2|Mphosph9|Sbno1|Rilpl2	-	2	0
5	148160	148480	34.9	|Flt3	|Flt3	4	1	-	-	0	0
5	149560	150040	25.1	|Katnal1|Hmgb1	-	4	12	|Rhoh|Plac8|Rhof|Bcl7a|Abcb9|Pitpnm2|Mphosph9|Sbno1|Rilpl2-|Wbscr27-|Cux1|Myl10|3110082I17Rik|Gpr146|Mir339|Mad1l1|Lfng-	|Rhoh-|Bcl7a-|Hip1-|Card11|Rac1	9	5
5	150080	150320	12.7	|6330406I15Rik	-	1	1	|Cux1|Myl10	-	1	0
5	151200	151560	6.7	-	|Brca2	1	5	|Rhoh-|Plac8|Gtf2ird1|Lfng	|Rhoh-|Card11	4	2
6	29200	29520	14	|Fam71f1	-	3	8	-|Hoxa6|Hoxa7|Hibadh|Jazf1-|Vamp5|Vamp8-|Cecr5|Cecr2	-|Ezh2|Hoxa9|Hoxa11|Hoxa13|Jazf1-	4	3
6	29680	30040	6.3	-	|Smo	5	4	-|Hoxa6|Hoxa7-	-|Hoxa9|Hoxa11|Hoxa13-	1	1
6	39200	39440	5.8	-	-	0	4	|Hoxa6|Hoxa7|Tmem40|Rpl32|Fam71f1-	|Hoxa9|Hoxa11|Hoxa13|Pparg|Raf1-|Smo	3	3
6	47520	48040	5.5	-	|Ezh2	5	3	|Vamp5|Vamp8|Cecr5|Cecr2|Fam71f1	-	3	0
6	51840	52240	7.7	|Hoxa6|Hoxa7	|Hoxa9|Hoxa11|Hoxa13	7	8	-|Tmem40|Rpl32|Cecr5|Cecr2|Vamp1|Tapbpl|Cd27|Ccnd2|Fam71f1-	|Xpc|Pparg|Raf1-|Ccnd2-|Smo-	5	4
6	52440	52720	8.1	|Hibadh|Jazf1	|Jazf1	2	2	-|Fam71f1	-	1	0
6	52800	52920	11.3	-	-	3	1	|Hibadh|Jazf1	|Jazf1	1	1
6	67080	67560	6.2	-	-	0	2	-	-	0	0
6	71600	72080	5.4	-	-	1	7	-|Cecr5|Cecr2|Vamp1|Tapbpl|Cd27|Fam71f1-	-|Xpc-|Smo-	3	2
6	72280	72640	9.5	|Vamp5|Vamp8	-	4	9	-|Tmem40|Rpl32|Cecr5|Cecr2|A230083G16Rik|Ccnd2|Cdkn1b|Fam71f1-	-|Pparg|Raf1-|Zfp384|Ccnd2-|Ezh2	6	4
6	82560	83040	6.6	-	-	5	7	-|Cecr5|Cecr2|Cdkn1b|Fam71f1-|Vamp5|Vamp8	|Xpc-	4	1
6	87000	87240	6.2	-	-	2	3	|Tmem40|Rpl32|Ccnd2-	|Pparg|Raf1|Ccnd2|Smo	2	3
6	90600	90840	5.8	-	-	2	1	|Tmem40|Rpl32	|Pparg|Raf1	1	1
6	91440	91720	5.5	-	|Xpc	3	4	|Ccnd2|Hoxa6|Hoxa7-	|Ccnd2|Hoxa9|Hoxa11|Hoxa13-	2	2
6	99000	99640	13.2	|Foxp1	|Foxp1	4	3	|Ccnd2|Cdkn1b|Lrmp|Kras	|Ccnd2-|Kras	3	2
6	108440	108840	5.8	-	-	6	3	|Etv6|Cdkn1b|Vamp5|Vamp8	|Etv6-	3	1
6	115280	116000	10.5	|Tmem40|Rpl32	|Pparg|Raf1	12	9	|Hnrnpf|Cecr5|Cecr2|Ccnd2|Cdkn1b-|Hoxa6|Hoxa7|Vamp5|Vamp8-	-|Ccnd2-|Hoxa9|Hoxa11|Hoxa13-	6	2
6	117800	117960	6.9	|Hnrnpf	-	2	1	|Tmem40|Rpl32	|Pparg|Raf1	1	1
6	120440	120760	16.7	|Cecr5|Cecr2	-	3	9	|A230083G16Rik|Cdkn1b|Fam71f1-|Hoxa6|Hoxa7-|Vamp5|Vamp8-|Tmem40|Rpl32	|Zfp384-|Ezh2|Hoxa9|Hoxa11|Hoxa13-|Pparg|Raf1	6	4
6	124600	125000	8.6	|A230083G16Rik	|Zfp384	6	5	|Cdkn1b-|Lrmp|Kras|Vamp5|Vamp8|Cecr5|Cecr2	-|Kras-	4	1
6	125040	125560	17.1	|Vamp1|Tapbpl|Cd27	-	5	5	|Cdkn1b-|Lrmp|Kras|Hoxa6|Hoxa7-	-|Kras|Hoxa9|Hoxa11|Hoxa13-	3	2
6	126840	127600	33	|Ccnd2	|Ccnd2	6	10	|Cdkn1b|Arhgdib|Lrmp|Kras|Itpr2|Fgfr1op2|Hoxa6|Hoxa7|Vamp5|Vamp8-|Foxp1|Tmem40|Rpl32	-|Kras-|Hoxa9|Hoxa11|Hoxa13-|Xpc|Foxp1|Pparg|Raf1	8	5
6	134000	134320	8	|Etv6	|Etv6	3	3	|Lrmp|Kras|Itpr2|Fgfr1op2-	|Kras-	2	1
6	134640	134960	6.6	|Cdkn1b	-	5	11	-|Lrmp|Kras|Vamp5|Vamp8-|Foxp1-|Tmem40|Rpl32|Cecr5|Cecr2|A230083G16Rik|Vamp1|Tapbpl|Cd27|Ccnd2	-|Kras-|Foxp1-|Pparg|Raf1-|Zfp384-|Ccnd2	8	5
6	136840	137160	5.7	|Arhgdib	-	6	1	|Ccnd2	|Ccnd2	1	1
6	143040	143200	6.8	-	-	0	4	|Lrmp|Kras|A230083G16Rik|Vamp1|Tapbpl|Cd27|Cdkn1b	|Kras|Zfp384-	4	2
6	145000	145320	10.6	|Lrmp|Kras	|Kras	2	8	|Itpr2|Fgfr1op2|Foxp1|A230083G16Rik|Vamp1|Tapbpl|Cd27|Ccnd2|Etv6|Cdkn1b-	-|Foxp1|Zfp384-|Ccnd2|Etv6-	7	4
6	146200	146680	12.3	|Itpr2|Fgfr1op2	-	2	3	|Ccnd2|Etv6|Lrmp|Kras	|Ccnd2|Etv6|Kras	3	3
7	4480	5080	10.7	|Brsk1	-	5	8	|Gltscr1|Zfp541|Mark4-|Plaur|Zfp94|Kcnn4-|Ffar2|Rras|Nosip|Slc17a7|Coro1a|Mapk3	-|Ercc2|Cblc|Bcl3-|Cic-	6	3
7	16520	16720	7.4	|Gltscr1|Zfp541	-	1	4	|Mark4|Plaur|Zfp94|Kcnn4|Ffar2|Brsk1	|Ercc2-	4	1
7	19600	20280	7.2	|Mark4	|Ercc2	1	11	|Plaur|Zfp94|Kcnn4-|Hcst|Ffar2|Rras|Nosip|Slc17a7|Bcat2|Zfp710|Idh2|Sema4b|AI467606|Spn|Sephs2|Itgal-|Brsk1|Gltscr1|Zfp541	-|Cic-|Idh2-	9	2
7	20280	20600	7.5	-	|Cblc|Bcl3	1	3	|Plaur|Zfp94|Kcnn4-|Brsk1	-|Cic-	2	1
7	25080	25480	12.3	|Plaur|Zfp94|Kcnn4	-	3	7	|Ffar2|Gtf2h1|Ldha|Zfp710|Idh2|Sema4b|Brsk1|Gltscr1|Zfp541|Mark4-	-|Idh2-|Ercc2|Cblc|Bcl3	6	3
7	25880	26280	7	-	|Cic	6	8	|Hcst|Rras|Nosip|Slc17a7|Bcat2|Zfp710|Idh2|Sema4b|AI467606|Spn|Sephs2|Itgal|Brsk1|Mark4-	-|Idh2-|Ercc2|Cblc|Bcl3	7	3
7	29160	29320	7.5	-	-	2	4	|AI467606|Spn|Sephs2|Itgal-|Myst1|Ifitm1|Ifitm3|B4galnt4|Sigirr|Ano9	-|Fus|Hras1	3	2
7	29480	30080	10	|Nfkbib	-	12	10	|Rras|Nosip|Slc17a7|Bcat2|Zfp710|Idh2|Sema4b|Zscan2-|Coro1a|Mapk3|AI467606|Spn|Sephs2|Itgal-|Myst1-	-|Idh2-|Fus-	7	2
7	31200	31440	6.2	|Hcst	-	3	10	|Rras|Nosip|Slc17a7|Bcat2|Zfp710|Idh2|Sema4b|Coro1a|Mapk3|AI467606|Spn|Sephs2|Itgal-|Myst1-|Mark4-	-|Idh2-|Fus-|Ercc2|Cic	7	4
7	31600	32000	7.5	|Ffar2	-	4	5	|Gtf2h1|Ldha|Brsk1|Gltscr1|Zfp541|Mark4|Plaur|Zfp94|Kcnn4	-|Ercc2-	5	1
7	52080	52560	10.6	|Rras|Nosip|Slc17a7	-	5	12	|Zfp710|Idh2|Sema4b|Lat|Coro1a|Mapk3|AI467606|Spn|Sephs2|Itgal-|Myst1-|Brsk1|Mark4-|Nfkbib|Hcst	|Idh2-|Fus-|Ercc2|Cic-	9	4
7	52680	53040	9.7	|Bcat2	-	5	11	|Zfp710|Idh2|Sema4b|Lat|Coro1a|Mapk3|AI467606|Spn|Sephs2|Itgal-|Myst1|Ifitm1|Ifitm3|B4galnt4|Sigirr|Ano9|Mark4-|Nfkbib|Hcst	|Idh2-|Fus|Hras1|Ercc2|Cic-	9	5
7	53200	53480	8	-	-	0	3	-|Lat|AI467606|Spn|Sephs2|Itgal	-	2	0
7	53840	54200	9.1	|Gtf2h1|Ldha	-	2	14	-|Zscan2-|Neu3-|Fchsd2-|Lat|Coro1a|Mapk3|AI467606|Spn|Sephs2|Itgal|Plaur|Zfp94|Kcnn4|Ffar2	-|Blm|Crtc3-|Nup98-	8	2
7	56080	56240	6.5	-	-	0	1	|Gtf2h1|Ldha	-	1	0
7	82680	82840	8.4	-	-	1	1	|Mrps11	-	1	0
7	82920	83040	10.3	|Klhl25	-	1	1	|Mrps11	-	1	0
7	85760	86120	7	|Mrps11	-	4	2	-|Klhl25	-	1	0
7	87200	87520	21.1	|Zfp710|Idh2|Sema4b	|Idh2	5	14	-|Lat|Coro1a|Mapk3|AI467606|Spn|Sephs2|Itgal-|Myst1|Ifitm1|Ifitm3|B4galnt4|Sigirr|Ano9|Mark4|Plaur|Zfp94|Kcnn4-|Nfkbib|Hcst|Rras|Nosip|Slc17a7|Bcat2	-|Fus|Hras1|Ercc2-|Cic-	11	4
7	87600	87880	9.5	-	|Blm|Crtc3	0	9	-|Lat|Coro1a|Mapk3|AI467606|Spn|Sephs2|Itgal|Myst1|Ifitm1|Ifitm3|B4galnt4|Sigirr|Ano9|Gtf2h1|Ldha	-|Nup98-|Fus|Hras1-	6	3
7	87960	88400	9.6	|Zscan2	-	9	11	-|Fchsd2-|Lat|Coro1a|Mapk3|AI467606|Spn|Sephs2|Itgal|Ifitm1|Ifitm3|B4galnt4|Sigirr|Ano9|Nfkbib|Gtf2h1|Ldha	-|Nup98-|Hras1-	7	2
7	104760	105040	5.4	-	-	0	4	|Lat|Gtf2h1|Ldha-|Zscan2	-|Blm|Crtc3-	3	1
7	106680	106800	6.8	-	-	0	1	-	-	0	0
7	106880	107200	7.1	|Neu3	-	2	1	|Gtf2h1|Ldha	-	1	0
7	107600	107800	7.1	-	-	0	6	|Lat|Coro1a|Mapk3|AI467606|Spn|Sephs2|Itgal|Zfp710|Idh2|Sema4b-|Zscan2	-|Idh2|Blm|Crtc3-	5	2
7	107880	108080	5.7	-	-	1	6	|Lat|AI467606|Spn|Sephs2|Itgal|Myst1|Nfkbib|Gtf2h1|Ldha|Zscan2	-|Fus-	6	1
7	108120	108440	12	|Fchsd2	-	8	6	|Fchsd2|Stard10|Art2b|Lat|AI467606|Spn|Sephs2|Itgal|Gtf2h1|Ldha|Zscan2	-	6	0
7	108400	108680	11.8	|Fchsd2|Stard10	-	5	1	|Fchsd2	-	1	0
7	108640	108920	10.6	|Art2b	-	1	1	|Fchsd2	-	1	0
7	109000	109320	6	-	|Nup98	1	7	|Lat|AI467606|Spn|Sephs2|Itgal|Ifitm1|Ifitm3|B4galnt4|Sigirr|Ano9-|Gtf2h1|Ldha-|Zscan2	-|Hras1-|Blm|Crtc3-	5	2
7	109400	109640	7.7	-	-	0	1	|Gtf2h1|Ldha	-	1	0
7	133200	133680	10.9	|Lat	-	6	13	-|Rras|Nosip|Slc17a7|Bcat2-|Gtf2h1|Ldha|Zfp710|Idh2|Sema4b-|Zscan2-|Fchsd2-	-|Idh2|Blm|Crtc3-|Nup98	6	3
7	133760	134080	11.4	|Coro1a|Mapk3	-	3	12	|Ifitm1|Ifitm3|B4galnt4|Sigirr|Ano9-|Brsk1|Nfkbib|Hcst|Rras|Nosip|Slc17a7|Bcat2|Gtf2h1|Ldha|Zfp710|Idh2|Sema4b-|Zscan2-	|Hras1-|Idh2|Blm|Crtc3-	9	3
7	134040	134680	27.2	|AI467606|Spn|Sephs2|Itgal	-	9	18	|Ifitm1|Ifitm3|B4galnt4|Sigirr|Ano9-|Mark4-|Nfkbib|Hcst|Rras|Nosip|Slc17a7|Bcat2-|Gtf2h1|Ldha|Zfp710|Idh2|Sema4b-|Zscan2-|Fchsd2-	|Hras1-|Ercc2|Cic-|Idh2|Blm|Crtc3-|Nup98	10	6
7	134680	134880	7	-	-	3	7	-|Nfkbib|Hcst|Rras|Nosip|Slc17a7|Bcat2|Zfp710|Idh2|Sema4b	-|Idh2	5	1
7	134880	135160	9.4	|Myst1	|Fus	3	10	|Ifitm1|Ifitm3|B4galnt4|Sigirr|Ano9-|Nfkbib|Hcst|Rras|Nosip|Slc17a7|Bcat2|Zfp710|Idh2|Sema4b-	|Hras1-|Idh2|Blm|Crtc3-	6	3
7	147200	147440	7	|Olfr524	-	1	1	|Ifitm1|Ifitm3|B4galnt4|Sigirr|Ano9	|Hras1	1	1
7	148080	148440	14.2	|Ifitm1|Ifitm3|B4galnt4|Sigirr|Ano9	|Hras1	4	10	-|Bcat2|Zfp710|Idh2|Sema4b-|Zscan2-|Coro1a|Mapk3|AI467606|Spn|Sephs2|Itgal|Myst1|Olfr524	-|Idh2|Blm|Crtc3-|Nup98-|Fus-	7	4
7	148520	148800	6.3	-	-	0	10	|Mark4|Nfkbib|Hcst|Rras|Nosip|Slc17a7-|Lat|Coro1a|Mapk3|AI467606|Spn|Sephs2|Itgal-|Myst1	|Ercc2-|Nup98-|Fus	8	3
8	3240	3560	6.5	-	-	0	1	-	-	0	0
8	26520	26840	7.2	-	|Fgfr1|Whsc1l1|Fgfr1	0	3	|Gatad2a|Gm11175|Agrp|Ctcf	-|Ell-	3	1
8	28200	28440	5.8	-	-	3	2	|Leprotl1|Tmem66-	-	1	0
8	35040	35360	10.1	|Leprotl1|Tmem66	-	8	1	-	-	0	0
8	72440	72600	7	|Gatad2a	-	1	3	|Agrp|Ctcf|Nfatc3-	-|Fgfr1|Whsc1l1|Fgfr1	2	1
8	73000	73480	14.9	|Gm11175	|Ell	3	6	|Nanos3|Mir24-2|Mir27a|Mir23a|Nacc1|Nfix|Lyl1-|Agrp|Ctcf|Snai3|Cbfa2t3|Acsf3-	-|Lyl1-|Cbfa2t3|Fgfr1|Whsc1l1|Fgfr1	4	3
8	86160	86480	12.3	|Cd97	-	5	2	|Gpr56|Agrp|Ctcf	-	2	0
8	86600	86840	14.9	|Nanos3|Mir24-2|Mir27a|Mir23a	-	3	3	|Agrp|Ctcf|Nfatc3|Gm11175	-|Ell	3	1
8	87200	87440	19.7	|Nacc1|Nfix|Lyl1	|Lyl1	5	3	|Agrp|Ctcf|Tcf25|Mc1r|Gm11175	-|Fanca|Ell	3	2
8	87520	87680	7.6	-	-	3	2	|Agrp|Ctcf|Gm11175	-|Ell	2	1
8	97360	97720	8.5	|Gpr56	-	3	3	|Agrp|Ctcf|Cyb5b|Cd97	-	3	0
8	108040	108400	12.8	|Agrp|Ctcf	-	9	13	|Nfatc3-|Gse1|Snai3|Cbfa2t3|Acsf3|Tcf25|Mc1r-|Gatad2a|Gm11175|Cd97|Nanos3|Mir24-2|Mir27a|Mir23a|Nacc1|Nfix|Lyl1-|Gpr56	-|Cbfa2t3|Fanca|Fgfr1|Whsc1l1|Fgfr1-|Ell-|Lyl1-	10	5
8	108560	108720	11.6	|Nfatc3	-	3	3	|Gatad2a|Nanos3|Mir24-2|Mir27a|Mir23a|Agrp|Ctcf	-	3	0
8	109680	110000	7	|Cyb5b	-	1	1	|Gpr56	-	1	0
8	114120	114240	12.6	|Znrf1	-	0	1	-	-	0	0
8	121960	122160	5.4	-	-	0	1	|Agrp|Ctcf	-	1	0
8	122800	123160	17.8	|Gse1	-	3	1	|Agrp|Ctcf	-	1	0
8	124840	125600	27.6	|Snai3|Cbfa2t3|Acsf3	|Cbfa2t3	8	2	|Gm11175|Agrp|Ctcf	|Ell-	2	1
8	125840	126040	13.5	|Tcf25|Mc1r	|Fanca	2	2	|Nacc1|Nfix|Lyl1|Agrp|Ctcf	|Lyl1-	2	1
8	129120	129560	20.6	-	-	9	1	|Znrf1	-	1	0
9	21000	21320	6.9	|Pde4a	|Dnm2	0	2	|Cxcr5|Ddx6|Cd3d|Cd3e	|Ddx6|Mll1-	2	1
9	21800	22280	5.8	-	-	0	2	|Csk|Cyp1a1|Zfp280d|Mns1	-	2	0
9	32240	32800	31.1	|Fli1|Ets1	|Fli1	12	1	|4930581F22Rik|St3gal4	-	1	0
9	34920	35160	6.5	|4930581F22Rik|St3gal4	-	3	1	|Fli1|Ets1	|Fli1	1	1
9	43800	44000	11.4	|Thy1|Cbl	|Cbl	1	1	|Dennd4a	-	1	0
9	44320	44640	26.2	|Cxcr5|Ddx6	|Ddx6|Mll1	5	1	|Pde4a	|Dnm2	1	1
9	44720	44960	14.2	|Cd3d|Cd3e	-	5	2	-|Pde4a	-|Dnm2	1	1
9	57440	57760	10.6	|Csk|Cyp1a1	-	2	1	-	-	0	0
9	64400	64760	5.9	|Dennd4a	-	2	1	|Thy1|Cbl	|Cbl	1	1
9	71960	72800	13.9	|Zfp280d|Mns1	-	8	7	-|Spsb4|Tdgf1|Lrrc2-	-|Mlh1-	2	1
9	96280	96480	7.7	-	-	1	1	|Zfp280d|Mns1	-	1	0
9	96840	97080	7.1	|Spsb4	-	1	1	|Zfp280d|Mns1	-	1	0
9	110840	111160	8.9	|Tdgf1|Lrrc2	|Mlh1	0	1	|Zfp280d|Mns1	-	1	0
9	119680	120080	8.2	-	-	2	2	|Cd3d|Cd3e|Zfp280d|Mns1	-	2	0
9	121600	121960	6.6	-	-	0	1	|Zfp280d|Mns1	-	1	0
9	122120	122280	6.6	-	-	0	1	|Zfp280d|Mns1	-	1	0
10	20400	21360	198.4	|Ahi1|Myb	|Myb	6	3	|Cdk19|Scml4|Chst3|Psap|Cdh23|4632428N05Rik	-	3	0
10	39720	40280	9.9	|Cdk19	-	2	1	|Ahi1|Myb	|Myb	1	1
10	42440	42920	8.5	|Scml4	-	1	6	-|Chst3|Psap|Cdh23|4632428N05Rik|Srgn-|Ahi1|Myb	-|Myb	3	1
10	43240	43600	9.9	|Qrsl1	-	3	2	|Chst3|Psap|Cdh23|4632428N05Rik|Ddit3|Arhgap9|Mars	-|Ddit3	2	1
10	59280	59520	9.6	-	-	3	1	|Scml4	-	1	0
10	59640	60280	13.9	|Chst3|Psap|Cdh23|4632428N05Rik	-	4	3	|Ahi1|Myb|Scml4|Qrsl1	|Myb-	3	1
10	61680	62200	10.3	|Srgn	-	8	3	|Ddit3|Arhgap9|Mars|Il23a|Pan2|Rnf41|Scml4	|Ddit3-	3	1
10	79200	79520	17.3	|Palm|Ptbp1|Arid3a|Polr2e	|Fstl3	6	2	|Ddit3|Arhgap9|Mars|Il23a|Pan2|Rnf41	|Ddit3-	2	1
10	79520	79680	16	|Midn|Cirbp	|Stk11	2	1	|Il23a|Pan2|Rnf41	-	1	0
10	79800	80000	9.5	|Mbd3|Tcf3	|Tcf3	3	1	|Ddit3|Arhgap9|Mars	|Ddit3	1	1
10	80080	80440	23.1	|Mknk2|Mob3a|Gadd45b	-	5	2	|Ddit3|Arhgap9|Mars|Il23a|Pan2|Rnf41	|Ddit3-	2	1
10	80600	81120	19.7	|Tjp3|Pip5k1c|Tbxa2r|Ncln	|Gna11	6	2	|Ddit3|Arhgap9|Mars|Il23a|Pan2|Rnf41	|Ddit3-	2	1
10	82120	82360	7.6	-	-	0	1	|Il23a|Pan2|Rnf41	-	1	0
10	82360	82680	5.7	-	-	0	1	|Ddit3|Arhgap9|Mars	|Ddit3	1	1
10	92720	93000	12.4	|Cdk17|Elk3|Lta4h	-	8	1	|Ddit3|Arhgap9|Mars	|Ddit3	1	1
10	93120	93400	5.4	-	-	2	2	-|Ddit3|Arhgap9|Mars	-|Ddit3	1	1
10	94560	94840	5.8	-	-	2	3	-|Ddit3|Arhgap9|Mars|Il23a|Pan2|Rnf41	-|Ddit3-	2	1
10	110480	110840	9.1	|Osbpl8	-	2	1	-	-	0	0
10	110840	111080	5.3	-	-	0	2	-|Il23a|Pan2|Rnf41	-	1	0
10	117480	117680	8	|Mdm1	-	3	1	-	-	0	0
10	118400	118760	10.7	-	-	3	2	|Scml4|Mdm1	-	2	0
10	120720	121280	6.5	-	-	2	7	|Ddit3|Arhgap9|Mars|Il23a|Pan2|Rnf41|Scml4-|Osbpl8-	|Ddit3-	4	1
10	126520	127240	9.2	|Ddit3|Arhgap9|Mars	|Ddit3	5	12	|Il23a|Pan2|Rnf41|Qrsl1|Srgn|Palm|Ptbp1|Arid3a|Polr2e|Mbd3|Tcf3|Mknk2|Mob3a|Gadd45b|Tjp3|Pip5k1c|Tbxa2r|Ncln-|Cdk17|Elk3|Lta4h-	-|Fstl3|Tcf3-|Gna11-	8	3
10	127520	128040	15.9	|Il23a|Pan2|Rnf41	-	3	10	|Srgn|Palm|Ptbp1|Arid3a|Polr2e|Midn|Cirbp|Mknk2|Mob3a|Gadd45b|Tjp3|Pip5k1c|Tbxa2r|Ncln-|Ddit3|Arhgap9|Mars	-|Fstl3|Stk11-|Gna11-|Ddit3	6	4
11	3040	3360	9.1	|Gm12592	|Patz1	1	21	|Myo1g|Ccm2|Ikzf1|Meis1|Zrsr1|Ebf1|Ebf1|Ebf1-|Cnot8|Cenpv|Ntn1|Pik3r5|Vamp2|Per1|Pfas|Aurkb-|Smg6|Hic1|Ovca2|Rtn4rl1|Mir132|Mir212|Slc43a2|Inpp5k|Myo1c|Lgals9|Ksr1|Nf1|Ggnbp2|Myo19|Rps6kb1|Tubd1|Vmp1|Dhx40|Mir21-|Pitpnc1	-|Ikzf1-|Zrsr1|Ebf1|Ebf1|Ebf1|Itk-|Aff4-|Per1-|Ywhae|Nf1|Usp32|Cltc|Cd79b-	16	12
11	4000	4400	6.5	-	-	6	14	|Rmnd5b|D930048N14Rik-|Hint1|Olfr223|Pemt|Rai1|Cenpv-|Smg6|Hic1|Ovca2|Rtn4rl1|Mir132|Mir212|Slc43a2|Inpp5k|Myo1c|Lgals9|Ksr1|Nf1|Ggnbp2|Myo19|Rps6kb1|Tubd1|Vmp1|Dhx40|Mir21-	-|Aff4-|Ywhae|Nf1|Usp32|Cltc-	10	5
11	4880	5200	9.3	|Kremen1|Znrf3	|Ewsr1	1	8	-|Pemt|Rai1|Cenpv|Vamp2|Per1|Pfas|Aurkb|Plscr3|Slc43a2|Inpp5k|Myo1c	-|Aff4-|Per1-|Ywhae	5	3
11	5320	5520	12	|Znrf3|Xbp1	-	4	8	-|Pemt|Rai1|Cenpv|Ntn1|Pik3r5|Smg6|Hic1|Ovca2|Rtn4rl1|Mir132|Mir212|Slc43a2|Inpp5k|Myo1c|Nf1	-|Aff4-|Ywhae|Nf1	6	3
11	6320	6720	12.4	|Myo1g|Ccm2	-	8	5	|Rmnd5b|D930048N14Rik-|Ntn1|Pik3r5|Slc43a2|Inpp5k|Myo1c|Gm12592	-|Aff4-|Ywhae|Patz1	4	3
11	11440	11800	108.1	|Ikzf1	|Ikzf1	4	4	|Ebf1|Ebf1|Ebf1-|Gm12592	|Ebf1|Ebf1|Ebf1|Itk|Patz1	3	4
11	18800	19000	10.5	|Meis1	-	2	1	|Gm12592	|Patz1	1	1
11	22680	22960	16	|Zrsr1	|Zrsr1	2	1	|Gm12592	|Patz1	1	1
11	44360	44640	7.4	|Ebf1|Ebf1	|Ebf1|Ebf1	4	3	-|Gm12592|Ikzf1	|Itk|Patz1|Ikzf1	2	3
11	44720	45200	6.1	|Ebf1	|Ebf1	9	2	|Gm12592|Ikzf1	|Patz1|Ikzf1	2	2
11	45920	46320	8.3	-	|Itk	0	3	|Gm12592|Ikzf1|Ebf1|Ebf1	|Patz1|Ikzf1|Ebf1|Ebf1	3	3
11	51400	51560	9.5	|Rmnd5b|D930048N14Rik	-	3	2	-|Myo1g|Ccm2	-	1	0
11	51680	51960	9.6	-	-	1	4	|Gm12592-|Kremen1|Znrf3|Znrf3|Xbp1	|Patz1-|Ewsr1-	3	2
11	52920	53520	5.5	-	|Aff4	2	9	|Olfr223|Pemt|Rai1|Ntn1|Pik3r5|Slc43a2|Inpp5k|Myo1c|Gm12592-|Kremen1|Znrf3|Znrf3|Xbp1|Myo1g|Ccm2	-|Ywhae|Patz1-|Ewsr1-	8	3
11	53480	53760	6.6	-	-	2	3	|Olfr223|Ntn1|Pik3r5|Kremen1|Znrf3	-|Ewsr1	3	1
11	54520	54720	8.9	|Hint1	-	0	1	-	-	0	0
11	57760	57960	6.3	|Cnot8	-	1	1	|Gm12592	|Patz1	1	1
11	59240	59520	8.3	|Olfr223	-	3	3	-	-|Aff4-	0	1
11	59680	60160	11	|Pemt|Rai1	-	3	6	|Vamp2|Per1|Pfas|Aurkb|Slc43a2|Inpp5k|Myo1c-|Kremen1|Znrf3|Znrf3|Xbp1-	|Per1|Ywhae-|Ewsr1-|Aff4	4	4
11	62280	62680	10.8	|Cenpv	-	5	6	|Ntn1|Pik3r5|Vamp2|Per1|Pfas|Aurkb|Gm12592-|Kremen1|Znrf3|Znrf3|Xbp1	-|Per1|Patz1-|Ewsr1-	5	3
11	67800	68480	74.5	|Ntn1|Pik3r5	-	5	6	|Gm12592|Znrf3|Xbp1|Myo1g|Ccm2-|Cenpv	|Patz1-|Aff4-	4	2
11	68680	69000	13.5	|Vamp2|Per1|Pfas|Aurkb	|Per1	2	9	|Smg6|Hic1|Ovca2|Rtn4rl1|Mir132|Mir212|Slc43a2|Inpp5k|Myo1c|Pitpnc1|Kctd2|4933422H20Rik|Slc16a5|Rnf157|Rhbdf2|Gm12592|Kremen1|Znrf3|Pemt|Rai1|Cenpv	-|Ywhae-|Srsf2|Srsf2|Patz1|Ewsr1-	9	4
11	69640	69880	10.3	|Plscr3	-	0	2	|Slc43a2|Inpp5k|Myo1c|Kremen1|Znrf3	|Ywhae|Ewsr1	2	2
11	70000	70200	6.1	-	-	0	3	|Slc43a2|Inpp5k|Myo1c|Gm12592-	|Ywhae|Patz1-	2	2
11	72120	72400	7.5	|Spns2	-	6	1	|Smg6|Hic1|Ovca2|Rtn4rl1|Mir132|Mir212	-	1	0
11	72800	73000	8.2	|Atp2a3	-	0	1	|Smg6|Hic1|Ovca2|Rtn4rl1|Mir132|Mir212	-	1	0
11	74680	75160	48.9	|Smg6|Hic1|Ovca2|Rtn4rl1|Mir132|Mir212	-	7	7	-|Gm12592-|Znrf3|Xbp1|Vamp2|Per1|Pfas|Aurkb|Spns2|Atp2a3	-|Patz1-|Per1-	5	2
11	75280	75680	11.6	|Slc43a2|Inpp5k|Myo1c	|Ywhae	8	10	|Gm12592-|Kremen1|Znrf3|Znrf3|Xbp1|Myo1g|Ccm2-|Pemt|Rai1|Vamp2|Per1|Pfas|Aurkb|Plscr3-	|Patz1-|Ewsr1-|Aff4-|Per1-	7	4
11	78600	79160	21.7	|Lgals9|Ksr1|Nf1	|Nf1	4	3	|Ggnbp2|Myo19|Gm12592-	|Usp32|Patz1-	2	2
11	79360	79640	13.4	|Nf1	|Nf1	3	1	|Znrf3|Xbp1	-	1	0
11	80560	80880	5.8	-	-	4	1	|Nle1|Slfn2|Slfn1	-	1	0
11	82520	83160	12.2	|Nle1|Slfn2|Slfn1	-	5	1	-	-	0	0
11	84560	85000	5.4	|Ggnbp2|Myo19	|Usp32	1	4	|Rps6kb1|Tubd1|Vmp1|Dhx40|Mir21|Gm12592-|Lgals9|Ksr1|Nf1	|Cltc|Patz1-|Nf1	3	3
11	86200	86600	17.5	|Rps6kb1|Tubd1|Vmp1|Dhx40|Mir21	|Cltc	5	3	|Gm12592-|Ggnbp2|Myo19	|Patz1-|Usp32	2	2
11	86640	87000	12.4	-	-	6	2	-|Smg6|Hic1|Ovca2|Rtn4rl1|Mir132|Mir212	-	1	0
11	87320	87640	26.6	|Bzrap1|Mir142	|Rnf43	4	1	|Rab5c|Stat5b|Stat5a|Stat3	|Stat5b|Stat3	1	1
11	98080	98520	26	|Erbb2|Ikzf3	|Cdk12|Erbb2	4	1	|Rab5c|Stat5b|Stat5a|Stat3	|Stat5b|Stat3	1	1
11	100520	101280	31.2	|Rab5c|Stat5b|Stat5a|Stat3	|Stat5b|Stat3	12	5	|Kctd2|4933422H20Rik|Slc16a5|Recql5|Wbp2|Rnf157|Rhbdf2|Bzrap1|Mir142|Erbb2|Ikzf3	-|H3f3b|Srsf2|Srsf2|Rnf43|Cdk12|Erbb2	5	4
11	102080	102400	8.1	-	-	2	2	|Recql5|Wbp2|Rnf157|Rhbdf2	|H3f3b|Srsf2|Srsf2	2	2
11	105840	106400	9.8	-	|Cd79b	3	2	-|Gm12592	-|Patz1	1	1
11	106840	107080	6.5	|Pitpnc1	-	2	2	|Gm12592|Vamp2|Per1|Pfas|Aurkb	|Patz1|Per1	2	2
11	107240	107400	8.2	|Pitpnc1|Psmd12	-	2	1	-	-	0	0
11	107480	107640	6.7	-	-	0	2	-	-	0	0
11	109200	109480	6.6	-	-	0	2	-	-	0	0
11	113240	113680	5.6	-	-	0	4	-|Pitpnc1|Psmd12-	|Cd79b-	1	1
11	115280	115400	18.9	|Kctd2|4933422H20Rik|Slc16a5	-	2	2	|Vamp2|Per1|Pfas|Aurkb|Rab5c|Stat5b|Stat5a|Stat3	|Per1|Stat5b|Stat3	2	2
11	115520	116000	13.6	|Recql5|Wbp2	|H3f3b	7	2	|Rab5c|Stat5b|Stat5a|Stat3-	|Stat5b|Stat3-	1	1
11	116080	116800	17.9	|Rnf157|Rhbdf2	|Srsf2|Srsf2	5	3	|Vamp2|Per1|Pfas|Aurkb|Rab5c|Stat5b|Stat5a|Stat3-	|Per1|Stat5b|Stat3-	2	2
12	3720	3960	5.4	-	|Dnmt3a	2	2	-|Fos|Jdp2	-	1	0
12	12360	12640	7.8	-	-	0	1	-	-	0	0
12	12960	13320	78	-	-	0	1	-	-	0	0
12	52840	53040	6.1	|Hectd1	-	3	1	-	-	0	0
12	55920	56240	8.3	-	-	3	10	|Arf6|Sos2|Zbtb25-|Fos|Jdp2|2310044G17Rik|Tnfaip2|Akt1|Gpr132-|Hectd1	-|Rad51l1-|Akt1|Dnmt3a-	7	3
12	56480	56640	10.8	|Psma6	-	2	4	|Arf6|Sos2|Zbtb25|2310044G17Rik|Akt1|Gpr132	-|Akt1	4	1
12	70360	70760	13	|Arf6|Sos2	-	5	8	|Zbtb25-|Fos|Jdp2|2310044G17Rik|Akt1|Gpr132-|Psma6	-|Rad51l1-|Akt1-	5	2
12	77360	77840	9	|Zbtb25	-	1	12	-|Tmem90a|Fos|Jdp2|2310044G17Rik|Hsp90aa1|Tnfaip2|Akt1|Gpr132-|Psma6|Arf6|Sos2	-|Rad51l1-|Hsp90aa1-|Akt1-	8	3
12	78000	78400	11.8	|Fut8|Max	|Max	3	1	-	-	0	0
12	80080	80240	5.7	-	-	2	2	|Zbtb25|Fut8|Max	-|Max	2	1
12	80760	81280	6.9	-	|Rad51l1	4	4	|Akt1|Gpr132-|Arf6|Sos2|Zbtb25	|Akt1-	3	1
12	81360	81520	7	-	-	0	1	|Akt1|Gpr132	|Akt1	1	1
12	85280	85720	7.9	-	-	0	6	|Hsp90aa1|Tnfaip2|Akt1|Gpr132-|Arf6|Sos2|Zbtb25	|Hsp90aa1-|Akt1-	5	2
12	85920	86240	7.1	|Tmem90a	-	3	3	|Hsp90aa1|Akt1|Gpr132|Zbtb25	|Hsp90aa1|Akt1-	3	2
12	86480	87120	101.1	|Fos|Jdp2	-	6	7	|Hsp90aa1|Tnfaip2|Akt1|Gpr132-|Arf6|Sos2|Zbtb25	|Hsp90aa1-|Akt1|Dnmt3a-	5	3
12	88040	88360	19.7	|2310044G17Rik	-	6	7	|Glrx5|Hsp90aa1|Akt1|Gpr132-|Psma6|Arf6|Sos2|Zbtb25	-|Hsp90aa1|Akt1-	6	2
12	103880	104040	5.9	-	-	0	1	|Akt1|Gpr132	|Akt1	1	1
12	106240	106400	6.4	|Glrx5	-	1	2	|Akt1|Gpr132|2310044G17Rik	|Akt1-	2	1
12	108360	108640	13.2	-	-	8	1	|Bcl11b	|Bcl11b	1	1
12	108920	109320	6.2	|Bcl11b	|Bcl11b	2	1	-	-	0	0
12	111720	112160	8.2	|Hsp90aa1	|Hsp90aa1	3	5	|Zbtb25-|Tmem90a|Fos|Jdp2|2310044G17Rik	-	4	0
12	112680	113000	8.9	|Tnfaip2	-	1	4	-|Zbtb25-|Fos|Jdp2	-	2	0
12	113720	114520	15.9	|Akt1|Gpr132	|Akt1	8	12	-|Psma6|Arf6|Sos2|Zbtb25-|Tmem90a|Fos|Jdp2|2310044G17Rik-|Glrx5	-|Rad51l1-	7	1
13	24280	24960	9.3	|Cmah	-	1	4	|Sox4|Sox4|Irf4|Exoc2|Tubb2a|Tubb2b|Rreb1	-|Irf4-	4	1
13	28800	29360	12.3	|Sox4|Sox4	-	5	1	|Cmah	-	1	0
13	30760	31120	25	|Irf4|Exoc2	|Irf4	6	1	|Cmah	-	1	0
13	34160	34320	7.9	|Tubb2a|Tubb2b	-	2	1	|Cmah	-	1	0
13	37760	38200	17.5	|Rreb1	-	2	1	|Cmah	-	1	0
13	49200	49480	7.6	-	-	0	1	|H2afy	-	1	0
13	56040	56320	9.9	|H2afy	-	2	1	-	-	0	0
13	63000	63160	6.7	-	-	3	1	-	|Fancc	0	1
13	63280	63560	5.4	-	|Fancc	2	1	-	-	0	0
13	73840	74080	7.3	-	-	0	1	|Il6st	|Il6st	1	1
13	112560	112840	7.6	-	-	2	1	|Il6st	|Il6st	1	1
13	113200	113480	14.6	|Il6st	|Il6st	2	2	-	-	0	0
14	25600	26720	43	|Zmiz1	-	12	3	|Prkcd|Rft1|Eaf1|Colq|Hacl1|Sh3bp5|Ubac2|Gpr183	-	3	0
14	28080	28440	14.6	|Arhgef3	-	5	2	|Prkcd|Rft1|Ubac2|Gpr183	-	2	0
14	31360	31640	8.6	|Prkcd|Rft1	-	2	2	|Zmiz1|Arhgef3	-	2	0
14	32080	32640	12.5	|Eaf1|Colq|Hacl1|Sh3bp5	-	14	4	-|Ubac2|Gpr183|Zmiz1	-	2	0
14	55040	55560	6.4	-	-	2	4	-|Ubac2|Gpr183|Eaf1|Colq|Hacl1|Sh3bp5	-	2	0
14	55720	56080	5.8	|Jph4|Dhrs2	-	4	2	-|Ubac2|Gpr183	-	1	0
14	65560	66040	6.5	-	-	0	5	|Cldn10|Ubac2|Gpr183|Eaf1|Colq|Hacl1|Sh3bp5-|Jph4|Dhrs2	-	4	0
14	70480	70920	9.7	-	-	4	3	|Cldn10|Ubac2|Gpr183-	-	2	0
14	71120	71360	6.1	-	-	1	1	|Rcbtb2|Rb1	|Rb1	1	1
14	73520	73680	9.4	|Rcbtb2|Rb1	|Rb1	4	1	-	-	0	0
14	75440	75680	10.7	|Lcp1	|Lcp1	4	2	|Cldn10|Ubac2|Gpr183	-	2	0
14	79640	79880	24.1	|Zfp957	-	3	2	|Cldn10|Ubac2|Gpr183	-	2	0
14	79880	80000	12.5	|Elf1	-	2	2	|Cldn10|Ubac2|Gpr183	-	2	0
14	118960	119440	11.4	|Cldn10	-	2	6	|Ubac2|Gpr183-|Lcp1|Zfp957|Elf1	-|Lcp1-	4	1
14	122120	122560	26.4	|Ubac2|Gpr183	-	3	11	|Zmiz1|Arhgef3|Eaf1|Colq|Hacl1|Sh3bp5-|Jph4|Dhrs2-|Lcp1|Zfp957|Elf1|Cldn10	-|Lcp1-	8	1
15	8400	8680	9	|Slc1a3	-	1	1	|Dennd3|Ptp4a3	-	1	0
15	36560	37080	8.5	-	-	2	5	|Dennd3|Ptp4a3|Xrcc6-|Acvr1b|Grasp|Nfe2|Copz1	-	4	0
15	61720	62440	421	|Myc	|Myc	13	5	-|Nfe2|Copz1	-	1	0
15	62480	62800	11.3	-	-	1	2	-|Myc	-|Myc	1	1
15	62920	63360	16.2	-	-	4	2	-|Myc	-|Myc	1	1
15	63480	63600	17.1	-	-	1	3	|Myc-	|Myc-	1	1
15	66640	67200	9.4	|Tg|Sla|Wisp1	|Ndrg1	2	1	-	-	0	0
15	72560	73080	5.8	-	-	1	4	|Cerk|Tbc1d22a-|Myc|Tg|Sla|Wisp1	-|Myc|Ndrg1	3	2
15	73320	73680	14.8	|Dennd3|Ptp4a3	-	6	4	|Cerk|Tbc1d22a-|Slc1a3-	-	2	0
15	74680	75000	21.6	|Ly6e	-	6	1	|Cerk|Tbc1d22a	-	1	0
15	81600	82240	13.6	|Xrcc6	-	2	2	|Olfr279-	-	1	0
15	85720	86240	8.5	|Cerk|Tbc1d22a	-	5	4	-|Dennd3|Ptp4a3|Ly6e	-	2	0
15	89040	89480	6.1	-	-	2	11	-|Fam113b|Rapgef3|Hdac7|Vdr|Olfr279|Acvr1b|Grasp|Nfe2|Copz1-|Dennd3|Ptp4a3|Cerk|Tbc1d22a	-	7	0
15	95560	95760	10.1	-	-	3	1	-	-	0	0
15	96480	96600	6.6	-	-	0	2	|Nfe2|Copz1-	-	1	0
15	97080	97480	12.4	|Fam113b	-	3	2	|Nfe2|Copz1-	-	1	0
15	97560	98000	11.6	|Rapgef3|Hdac7|Vdr	-	3	2	|Nfe2|Copz1-	-	1	0
15	98320	98520	9.1	|Olfr279	-	4	3	|Nfe2|Copz1|Xrcc6-	-	2	0
15	100960	101280	9.1	|Acvr1b|Grasp	-	6	3	-	-	0	0
15	101920	102120	6.2	-	-	0	1	|Acvr1b|Grasp	-	1	0
15	103080	103360	14.8	|Nfe2|Copz1	-	2	7	-|Myc-|Fam113b|Rapgef3|Hdac7|Vdr|Olfr279	-|Myc-	4	1
16	4240	5040	13.5	|Tfap4|Coro7|Dnaja3	-	8	5	|Usp7|Clec16a-|Vpreb2-	-|Ciita|Socs1|A630055G03Rik-	3	1
16	8760	8880	6.7	|Usp7	-	2	1	|Tfap4|Coro7|Dnaja3	-	1	0
16	10520	10880	10.8	|Clec16a	|Ciita|Socs1|A630055G03Rik	4	1	|Tfap4|Coro7|Dnaja3	-	1	0
16	11040	11200	6.1	-	-	3	1	|Tfap4|Coro7|Dnaja3	-	1	0
16	17960	18320	10.8	|Vpreb2	-	2	4	-|Morc3|Hlcs|Tfap4|Coro7|Dnaja3	-	3	0
16	29880	30280	7.5	-	-	5	3	-|Dscr3|Tfap4|Coro7|Dnaja3	-	2	0
16	30400	30680	10.7	-	-	3	1	-	-	0	0
16	30800	31240	5.3	-	-	8	4	|Morc3|Hlcs|Dscr3-	-	3	0
16	31960	32280	11.8	|Lrrc33|Bex6	-	2	3	|Osta|Zdhhc19|Hlcs|Dscr3	|Tfrc-	3	1
16	32440	32920	17.1	|Osta|Zdhhc19	|Tfrc	5	5	|Ifnar1|Morc3|Hlcs|Dscr3|Lrrc33|Bex6	-	5	0
16	33560	34000	7.6	-	-	0	4	|Ifnar1|Morc3|Hlcs|Dscr3	-	4	0
16	35640	36240	5.4	-	-	6	7	-|Ifnar1|Runx1|Morc3|Hlcs|Dscr3|Vpreb2	-|Runx1-	6	1
16	55960	56120	11.3	|Rpl24|Senp7	-	2	1	-	-	0	0
16	89880	90400	6	-	-	0	3	-|Rpl24|Senp7	-	1	0
16	91400	91600	16	|Ifnar1	-	3	3	|Osta|Zdhhc19-	|Tfrc-	1	1
16	92480	93000	70.3	|Runx1	|Runx1	9	3	-|Erg-	-|Erg-	1	1
16	93040	93400	49.7	-	-	3	1	|Runx1	|Runx1	1	1
16	93600	94080	11.6	|Morc3	-	2	5	|Vpreb2-|Osta|Zdhhc19-	-|Tfrc-	2	1
16	94400	94600	8.9	|Hlcs	-	2	6	|Vpreb2-|Lrrc33|Bex6|Osta|Zdhhc19-	-|Tfrc-	3	1
16	94720	94880	7.9	|Dscr3	-	1	6	-|Lrrc33|Bex6|Osta|Zdhhc19-	-|Tfrc-	2	1
16	95520	95920	15.1	|Erg	|Erg	4	1	|Runx1	|Runx1	1	1
17	25560	26200	10.9	|Metrn|Rab11fip3	-	4	3	|Tap2|Msh5|Clic1|Aif1|Lst1|Ltb|Lta|Nfkbil1|H2-Q6-	-|Pou5f1-	2	1
17	26520	26960	5.3	-	-	0	3	|Tap2|Msh5|Clic1|Aif1|Lst1|Ltb|Lta|Nfkbil1|H2-Q6|Mta3|Haao|Zfp36l2|Thada	-|Pou5f1-	3	1
17	27080	27360	6.6	-	-	1	2	|Tap2|Msh5|Clic1|Aif1|Lst1|Ltb|Lta|Nfkbil1|H2-Q6	-|Pou5f1	2	1
17	27400	27560	6.6	|Grm4	-	0	2	|Tap2|Msh5|Clic1|Aif1|Lst1|Ltb|Lta|Nfkbil1|H2-Q6	-|Pou5f1	2	1
17	34080	34640	18	|Tap2	-	3	4	|Metrn|Rab11fip3-|Grm4	-	2	0
17	35040	35760	25.5	|Msh5|Clic1|Aif1|Lst1|Ltb|Lta|Nfkbil1|H2-Q6	|Pou5f1	10	9	|Aars2|Nfkbie|Slc29a1-|2310039H08Rik|Ccnd3|Mta3|Haao|Zfp36l2|Thada|Metrn|Rab11fip3-|Grm4	|Hsp90ab1-|Ccnd3-	6	2
17	35880	36400	16.6	|Mrps18b|Ppp1r10|Prr3|H2-T24	-	8	7	|Aars2|Nfkbie|Slc29a1|2310039H08Rik|Ccnd3|Plin3|Arrdc5|Uhrf1|Ralbp1-|Mta3|Haao|Zfp36l2|Thada	|Hsp90ab1-|Ccnd3-	6	2
17	44600	45120	12.9	|Runx2|Runx2|Supt3h	-	8	2	|Ralbp1|Mta3|Haao|Zfp36l2|Thada	-	2	0
17	45480	45960	11.2	|Aars2|Nfkbie|Slc29a1	|Hsp90ab1	7	4	-|Mta3|Haao|Zfp36l2|Thada|Msh5|Clic1|Aif1|Lst1|Ltb|Lta|Nfkbil1|H2-Q6|Mrps18b|Ppp1r10|Prr3|H2-T24	-|Pou5f1-	3	1
17	46200	46400	7.1	-	-	0	3	|Plin3|Arrdc5|Uhrf1|Metrn|Rab11fip3|Msh5|Clic1|Aif1|Lst1|Ltb|Lta|Nfkbil1|H2-Q6	-|Pou5f1	3	1
17	46760	47040	9.2	|2310039H08Rik	-	1	4	|Plin3|Arrdc5|Uhrf1|Mta3|Haao|Zfp36l2|Thada|Msh5|Clic1|Aif1|Lst1|Ltb|Lta|Nfkbil1|H2-Q6|Mrps18b|Ppp1r10|Prr3|H2-T24	-|Pou5f1-	4	1
17	47200	47800	240	|Ccnd3	|Ccnd3	4	6	|Plin3|Arrdc5|Uhrf1-|Mta3|Haao|Zfp36l2|Thada-|Msh5|Clic1|Aif1|Lst1|Ltb|Lta|Nfkbil1|H2-Q6|Mrps18b|Ppp1r10|Prr3|H2-T24	-|Pou5f1-	4	1
17	48080	48240	6.7	-	-	0	2	|Plin3|Arrdc5|Uhrf1|Mta3|Haao|Zfp36l2|Thada	-	2	0
17	56360	56680	12.1	|Plin3|Arrdc5|Uhrf1	-	4	7	|Ralbp1|Mta3|Haao|Zfp36l2|Thada|Mrps18b|Ppp1r10|Prr3|H2-T24-|2310039H08Rik|Ccnd3-	-|Ccnd3-	5	1
17	56920	57240	6.7	-	|Mllt1	0	3	|Ralbp1-|Mta3|Haao|Zfp36l2|Thada	-	2	0
17	65920	66280	6.1	|Ralbp1	-	2	8	|Ndc80-|Mta3|Haao|Zfp36l2|Thada-|Mrps18b|Ppp1r10|Prr3|H2-T24|Runx2|Runx2|Supt3h|Plin3|Arrdc5|Uhrf1-	-|Mllt1	5	1
17	71560	71880	6.2	|Ndc80	-	1	1	|Ralbp1	-	1	0
17	80760	81000	6.7	-	-	4	7	|Mta3|Haao|Zfp36l2|Thada-|Mrps18b|Ppp1r10|Prr3|H2-T24|Aars2|Nfkbie|Slc29a1|Ccnd3-|Ralbp1	-|Hsp90ab1|Ccnd3|Mllt1-	5	3
17	84000	85080	26.2	|Mta3|Haao|Zfp36l2|Thada	-	7	13	-|Msh5|Clic1|Aif1|Lst1|Ltb|Lta|Nfkbil1|H2-Q6|Mrps18b|Ppp1r10|Prr3|H2-T24|Runx2|Runx2|Supt3h|Aars2|Nfkbie|Slc29a1|2310039H08Rik|Ccnd3-|Plin3|Arrdc5|Uhrf1-|Ralbp1-	-|Pou5f1-|Hsp90ab1-|Ccnd3-|Mllt1-	8	4
17	87520	87920	8.4	-	-	3	4	|Ccnd3|Ralbp1-|Mta3|Haao|Zfp36l2|Thada	|Ccnd3-	3	1
18	34280	34440	5.4	-	|Apc	2	1	|Dym|Smad7|Ctif	-	1	0
18	34840	35320	12	|Hspa9	-	8	1	|Dym|Smad7|Ctif	-	1	0
18	35640	36120	14.7	|Tmem173|Cxxc5	-	5	2	|Ndst1|Rps14|Tcof1|Arsi|Dym|Smad7|Ctif	|Cd74-	2	1
18	37960	38280	5.9	-	-	0	3	-|Ndst1|Rps14|Tcof1|Arsi|Dym|Smad7|Ctif	-|Cd74-	2	1
18	46360	46840	5.3	-	-	3	4	|Tnfaip8|Tnfaip8|Ndst1|Rps14|Tcof1|Arsi|Cyb5-	-|Cd74-	3	1
18	49960	50320	7.1	|Tnfaip8|Tnfaip8	-	3	1	-	-	0	0
18	60800	61200	23.6	|Ndst1|Rps14|Tcof1|Arsi	|Cd74	5	4	|Cyb5|Tmem173|Cxxc5-	-	2	0
18	75320	75920	14.1	|Dym|Smad7|Ctif	-	8	4	-|Hspa9|Tmem173|Cxxc5-	|Apc-	2	1
18	85000	85160	12.3	|Cyb5	-	2	2	-|Ndst1|Rps14|Tcof1|Arsi	-|Cd74	1	1
19	3360	3520	5.3	-	-	0	1	-	-	0	0
19	3920	4440	20	|Clcf1|Adrbk1|Coro1b	-	6	2	|Macrod1|Sufu|Trim8	-|Sufu	2	1
19	6960	7440	9	|Macrod1	-	2	3	|Nxf1|Sufu|Trim8|Clcf1|Adrbk1|Coro1b	-|Sufu-	3	1
19	8800	9040	9.4	|Nxf1	-	3	3	-|Frat2|Macrod1	-	2	0
19	9000	9200	9.9	|Ahnak	-	1	1	-	-	0	0
19	9840	10400	5.9	-	-	2	5	|Frat2|Smc3-|Nxf1|Ahnak	-	4	0
19	10680	11040	10.3	|Cd5	-	4	5	|Pdcd1lg2|Exoc6|Frat2|Nt5c2|Sh3pxd2a|Smc3	|Jak2|Cd274|Pdcd1lg2-|Nt5c2-	5	2
19	29320	29800	12.4	|Pdcd1lg2	|Jak2|Cd274|Pdcd1lg2	7	6	|Sgms1|Exoc6|Sh3pxd2a|Smc3-|Cd5	-	5	0
19	32200	32720	8.8	|Sgms1	-	13	2	|Smc3|Pdcd1lg2	-|Jak2|Cd274|Pdcd1lg2	2	1
19	34600	35000	7.9	-	-	3	1	|Pcgf5	-	1	0
19	36320	36600	7	|Pcgf5	-	3	1	-	-	0	0
19	37320	37640	16	|Exoc6	-	4	5	|Frat2|Nt5c2|Sh3pxd2a|Smc3|Cd5|Pdcd1lg2	-|Nt5c2-|Jak2|Cd274|Pdcd1lg2	5	2
19	41920	42440	13.2	|Frat2	-	1	9	|Scd4|Scd1|Wnt8b|Fbxw4|Nt5c2|Sh3pxd2a|Sh3pxd2a|Smc3|Nxf1-|Cd5|Exoc6	-|Nt5c2-	8	1
19	44240	44680	10.1	|Scd4|Scd1|Wnt8b	-	6	1	|Frat2	-	1	0
19	45640	46160	10.6	|Fbxw4	-	4	1	|Frat2	-	1	0
19	46400	46800	11.4	|Sufu|Trim8	|Sufu	3	3	|Smc3|Clcf1|Adrbk1|Coro1b|Macrod1	-	3	0
19	46960	47360	7.1	|Nt5c2|Sh3pxd2a	|Nt5c2	1	5	|Smc3-|Cd5|Exoc6|Frat2	-	4	0
19	47520	47840	7.7	|Sh3pxd2a	-	4	5	|Smc3|Pdcd4-|Pdcd1lg2|Frat2	-|Jak2|Cd274|Pdcd1lg2-	4	1
19	53120	53800	13.1	|Smc3	-	3	10	-|Cd5|Pdcd1lg2|Sgms1|Exoc6|Frat2|Sufu|Trim8|Nt5c2|Sh3pxd2a|Sh3pxd2a	-|Jak2|Cd274|Pdcd1lg2-|Sufu|Nt5c2-	8	3
19	53880	54160	6.6	|Pdcd4	-	2	1	|Sh3pxd2a	-	1	0
19	57160	57480	6.4	-	-	0	4	|Pdcd1lg2|Nt5c2|Sh3pxd2a|Sh3pxd2a|Smc3	|Jak2|Cd274|Pdcd1lg2|Nt5c2-	4	2
20	7240	7920	51	|Pim2|Eras|Gata1	|Tfe3|Gata1|Was	4	3	|Xpnpep2|Mir92-2|Mir363|Mir20b|Mir18b|Mir19b-2|Mir106a-	-	2	0
20	45480	45600	6	|Xpnpep2	-	1	1	|Pim2|Eras|Gata1	|Tfe3|Gata1|Was	1	1
20	45760	45880	12	|Elf4	|Elf4	1	1	-	-	0	0
20	50080	50200	147.6	|Mir92-2|Mir363|Mir20b|Mir18b|Mir19b-2|Mir106a	-	3	2	-|Pim2|Eras|Gata1	-|Tfe3|Gata1|Was	1	1
20	70840	71280	5.7	-	-	2	3	|Pim2|Eras|Gata1|Elf4|Mir92-2|Mir363|Mir20b|Mir18b|Mir19b-2|Mir106a	|Tfe3|Gata1|Was|Elf4-	3	2
ICs
1	34480	34680	6	-	-	0
1	43360	43760	5.3	-	-	3
1	51560	51720	7.8	-	-	0
1	58720	59080	7.8	|Cflar	-	1
1	59240	59360	8.6	|Als2	-	0
1	89480	89640	7	-	-	0
1	108440	108880	9	|Bcl2|Kdsr	|Bcl2|Kdsr	6
1	127320	127480	8.8	|Actr3	-	1
1	130320	130680	10.1	|Cxcr4	-	6
1	136160	136320	5.3	-	-	0
1	139480	139840	7.6	-	-	1
1	139960	140160	9	|Ptprc	|Ptprc	1
1	156920	157080	6.2	-	-	0
1	158880	159120	11.8	-	-	2
1	163640	164160	6.9	-	-	1
1	172480	172600	5.4	-	-	0
1	174480	174640	7.9	-	-	0
1	185840	186000	5.6	-	-	0
1	191640	191760	6.8	-	-	0
2	11520	11680	13.8	|Rbm17|Il2ra	-	4
2	13320	13760	5.3	-	-	1
2	18440	18760	10.7	|Bmi1	-	2
2	18840	19040	10.6	-	-	2
2	26840	27160	6.7	|Fam163b|Vav2	-	2
2	27160	27440	7.3	|Vav2	|Brd3	0
2	28400	28520	23.6	|Gtf3c5|Gfi1b	|Ralgds|Tsc1	2
2	31600	31720	6.1	-	|Abl1|Abl1	1
2	44800	45480	20.4	|Zeb2	-	7
2	62240	62520	7	|Dpp4	-	4
2	65040	65240	7.5	|Cobll1	-	2
2	78840	79240	8.7	|Itga4	-	2
2	91760	91880	5.9	-	|Creb3l1	0
2	98480	98600	9	|Gm10800	-	1
2	101400	101680	9.1	-	-	0
2	132320	132440	7	|Gpcpd1	-	2
2	148280	148480	5.3	-	-	0
2	150480	150880	6.2	-	-	1
2	153320	153560	9.1	|Commd7|Dnmt3b	-	1
2	163400	163600	9.7	|Pkig	-	1
2	163920	164040	5.6	|Stk4	-	0
3	21840	22000	6.9	-	|Tbl1xr1	0
3	29920	30160	41.6	-	-	4
3	65600	65840	5.7	-	-	0
3	68520	68640	6.1	-	-	0
3	85680	86080	6.9	|Sh3d19	-	4
3	96320	96560	7.1	|Txnip	-	1
3	102560	102720	7.3	|Tspan2	-	0
3	103480	103760	14.3	|Hipk1|Dclre1b|Ptpn22	-	5
3	106880	107000	7	|A930002I21Rik|Kcna2	-	2
3	115360	115760	11.4	|S1pr1	-	7
3	144280	144520	6	-	-	0
4	8880	9080	6.6	-	-	1
4	43480	43680	10.6	-	-	2
4	44920	45040	5.7	-	-	2
4	59720	59920	5.4	-	-	1
4	63080	63280	10.1	-	-	2
4	97560	97920	6	-	-	3
4	102200	102400	6.2	|Pde4b	-	2
4	124280	124480	6.7	-	-	0
4	124800	124920	6.8	|Zc3h12a	-	2
4	130440	130560	7	|Laptm5	-	3
4	137080	137520	6.4	-	-	1
4	137760	137960	8.8	-	-	0
4	140440	140920	16.6	|Padi2|Sdhb	|Sdhb	3
4	144480	144680	7.9	|Vps13d|Vps13d	-	1
4	144800	144960	7.4	-	-	0
4	147480	147600	5.8	-	-	0
4	149800	150000	5.7	-	-	1
4	154240	154360	7.5	|Tnfrsf14	|Tnfrsf14	1
4	155400	155680	7.7	|Mir200b|Mir429|Mir200a	-	1
5	68240	68400	6.3	-	-	2
5	107440	107880	6.1	-	-	1
5	111920	112080	7	|C130026L21Rik	-	2
5	112720	112840	9.3	-	-	0
5	113560	113680	5.7	-	-	0
5	117600	117880	8	|Taok3	-	5
5	118840	119200	5.6	-	-	2
5	134880	135200	7.7	|Gtf2ird1|Rfc2	|Eln	3
5	138560	138760	11.5	|Mcm7|Taf6|BC055004|Mir93|Mir106b|Mir25	-	2
5	140240	140400	13.9	|Ints1|Mafk	-	2
6	31040	31240	17.5	|AB041803	-	5
6	34800	35000	10.7	|Stra8|2010107G12Rik	-	3
6	48520	48840	14.6	|Gimap9|Gimap4|Gimap7|Gimap6	-	2
6	66840	67000	5.7	-	-	0
6	71280	71400	8.5	-	-	0
6	87400	87600	6	-	-	3
6	91080	91280	6.6	|Hdac11	-	0
6	120800	120960	9.9	|Bid|Mical3|Mical3	-	1
6	121120	121240	8.2	|Tuba8|Usp18	-	1
6	124360	124520	5.6	-	-	0
6	128960	129400	16.4	|Cd69|Clec12a	-	7
6	136400	136560	6.8	-	-	0
6	144480	144720	7.2	-	-	2
7	26440	26680	8	|Exosc5|Tmem91	-	1
7	38880	39040	9.5	|1600014C10Rik	|Ccne1	1
7	65920	66240	7.4	-	-	1
7	71080	71440	8.1	|Klf13	-	1
7	75120	75480	14.8	|Fam169b|Igf1r	-	7
7	80720	80840	26	-	-	4
7	90800	90920	6	|Il16	-	1
7	117920	118320	7	-	-	2
7	121240	121680	241.4	|Rras2	-	6
7	125280	125480	7.1	|Smg1	-	1
7	132640	132840	16.5	|Il4ra|Il21r	|Il21r	3
7	135200	135400	9.2	-	-	2
7	135480	135680	7.4	-	-	3
7	136920	137200	11.7	-	-	5
7	142800	142920	9.6	|Ptpre	-	1
7	149520	149840	10	|6330512M04Rik|Ctsd	-	5
7	150720	150880	6.5	|Cars	|Cars	1
7	152000	152360	43.8	|Ccnd1	|Ccnd1	4
8	10800	11160	15.7	|3930402G23Rik|Irs2	-	5
8	26200	26320	6	|Plekha2	-	3
8	47600	47760	5.3	-	-	3
8	47840	48240	9.2	|Irf2|Enpp6	-	1
8	117360	117480	7.3	-	-	0
8	117680	117840	6.8	-	-	4
8	117960	118120	5.5	-	-	1
8	120040	120160	8.8	|Plcg2	-	2
8	123240	123600	13.9	|Irf8	-	3
8	123720	124160	6.4	-	-	2
8	126760	126920	5.4	-	-	0
9	7200	7320	7.8	|Mmp13	-	1
9	14680	14840	5.9	-	-	0
9	20480	20640	5.3	-	-	0
9	20760	21000	8.2	|Icam1|Pde4a	-	4
9	40800	41080	5.6	-	-	0
9	44080	44200	10.1	-	-	0
9	44960	45360	14.8	|Tmprss4|Il10ra	-	4
9	51160	51280	6.2	-	-	0
9	57800	57920	5.9	-	-	1
9	60840	61120	13.1	-	-	5
9	61200	61400	6.8	|Tle3	-	1
9	63360	63680	7.4	-	-	2
9	65400	65560	9	|Pif1	-	0
9	66440	66560	6	-	-	0
9	69160	69400	9.1	|Anxa2	-	2
9	70720	70880	7	-	-	1
9	70920	71080	7.6	|Aqp9	-	1
9	107160	107280	5.7	-	-	1
9	107440	107720	8.4	-	-	0
9	107840	108080	14.1	|Traip|Uba7	-	2
9	108920	109080	6.9	|Shisa5	-	1
9	112080	112240	8	-	-	1
9	114320	114440	10.6	|Glb1	-	1
9	116000	116320	5.5	-	-	4
9	121240	121400	5.8	-	-	2
9	123680	123920	10.3	|Ccr9	-	2
9	123880	124080	5.3	-	-	0
10	18760	18960	7.1	-	-	4
10	19160	19480	18.5	|Ifngr1|Il22ra2	-	4
10	28240	28520	11.8	|Ptprk|Themis	-	4
10	30400	30640	7.7	-	-	3
10	41680	42040	6.5	-	|Foxo3	4
10	57840	57960	7.1	-	-	1
10	77440	78120	7.5	-	-	1
10	88920	89120	7.7	-	-	1
10	92560	92680	10.3	|Cdk17	-	1
10	120120	120320	9.4	|4921513I03Rik	-	1
11	24040	24440	8.4	-	|Bcl11a	0
11	33840	34040	8.1	-	-	2
11	48760	49240	14.1	|Tgtp1|Ifi47|Mgat1	-	3
11	52120	52240	22.5	|Vdac1	-	3
11	53880	54080	5.8	-	-	1
11	54840	55000	10	|Ccdc69|Gm2a|Slc36a3	-	1
11	58200	58360	7.1	|Gm12253	-	1
11	69160	69280	6	-	-	0
11	69400	69560	8	|Trp53	|Trp53	0
11	70280	70400	5.6	-	-	0
11	77200	77400	7.7	|Abhd15	-	1
11	87880	88120	6	-	-	3
11	88360	88560	5.8	-	-	2
11	88840	89040	11.7	|Trim25|Dgke	-	2
11	95160	95280	5.4	-	-	0
11	96200	96560	5.3	-	-	1
11	97560	97720	5.7	-	|Lasp1	2
11	97840	97960	9.4	|Cacnb1|Rpl19	-	1
11	98560	98680	14.2	|Med24	-	1
11	98760	99200	53.7	|Rara|Ccr7	|Rara|Smarce1	3
11	100240	100400	18.7	|Jup|Leprel4|Fkbp10	-	2
11	102920	103280	10.7	|Fmnl1|Map3k14	-	4
11	106440	106680	14.3	|Pecam1|Gm885	|Ddx5	7
11	108080	108240	5.5	-	-	6
11	114080	114240	6.2	-	-	3
11	115000	115200	12.4	|Rab37	-	1
11	116920	117400	17.6	-	-	6
11	117440	117880	11.4	|Tmc8|Tha1|Socs3|Tmc6|Pgs1	-	7
11	118000	118160	7.4	-	-	2
11	118240	118400	6.2	|Engase	|Cant1	1
11	119560	119800	7.7	|Rptor	-	1
11	120080	120280	5.9	-	-	1
11	120400	120720	6.8	|Mafg|Mafg	|Aspscr1|Hmga1-rs1|Hmga1-rs1	3
11	121360	121680	10.3	|Tbcd|B3gntl1	-	4
12	32720	33040	5.7	-	-	0
12	74480	75120	10	|Tmem30b|Prkch	-	8
12	83280	83440	7.6	-	-	2
12	103480	103760	6.5	-	|Golga5	5
12	104600	104720	10	-	-	0
12	114560	114720	7.5	-	-	1
12	116240	116480	7	-	-	4
12	116560	117200	9.6	-	-	4
13	9720	9880	5.8	-	-	1
13	13640	13760	9.6	|Lyst	-	0
13	19280	19520	10	|Stard3nl	-	4
13	23560	24080	14.2	-	|Hist1h4h|Hist1h4f|Hist1h4d|Hist1h4c|Hist1h4b|Hist1h4a	3
13	28520	28800	9	-	-	2
13	37560	37800	7.9	-	-	1
13	41360	41720	5.8	-	-	1
13	43880	44200	5.5	-	-	1
13	51840	52000	13.5	|Gadd45g|Sema4d	-	0
13	52000	52320	17.4	-	-	7
13	52640	52800	7.2	|Syk	|Syk	2
13	52840	53080	6.2	-	-	3
13	54320	54600	5.4	-	-	0
13	55560	55800	8.5	-	-	0
13	64360	64720	10.3	|Ctsl|Cdk20	-	2
13	83680	83840	6.2	-	-	0
13	93400	93560	6	-	-	0
13	99680	99840	5.5	-	-	0
13	102320	102600	10.9	|Pik3r1	|Pik3r1	3
13	103480	103600	11.2	|Cd180	-	2
14	17040	17280	5.7	|Ngly1	-	0
14	41760	41880	13.5	|Tspan14	-	2
14	51520	51800	6	-	-	2
14	54760	54920	5.4	-	-	1
14	61320	61440	8.9	|Spata13	-	1
14	64040	64240	6.1	-	-	0
14	66720	66960	6.8	-	-	0
14	73760	74000	7	|Itm2b	-	1
14	103200	103400	5.3	-	-	0
14	115280	115720	32.2	|Gpc5|Mir92-1|Mir18|Mir20a|Mir19b-1|Mir17|Mir19a	-	7
15	6480	6600	5.7	|Fyb	-	2
15	9400	9640	11.6	|Il7r	|Il7r	2
15	34720	35040	5.7	-	-	3
15	36120	36560	9.2	|Ankrd46|Snx31|Pabpc1	-	4
15	42280	42400	5.7	-	-	0
15	78000	78560	10.1	|Rac2|Cyth4	-	4
15	78680	78920	7.3	-	-	2
15	79040	79320	6.9	|Pick1	-	3
15	79760	80160	10.6	|Tab1	|Pdgfb	5
15	80360	80600	13.5	|Grap2	-	3
15	81120	81480	8.7	|Rbx1	|Ep300	1
15	83240	83480	11.3	|Ttll12	-	2
15	84040	84200	6.4	|Parvg	-	1
15	100480	100720	12.4	|Cela1|Galnt6|Slc4a8	-	5
15	102200	102320	6.6	|Sp1	-	2
16	18800	19320	6.2	-	-	4
16	45240	45440	6.1	-	-	0
16	49760	50120	28.7	|Cd47|Cd47	-	4
16	58520	58680	6.2	-	-	0
16	76320	76600	6.5	|Nrip1	-	1
16	96080	96360	8.1	-	-	1
17	4920	5400	6.8	-	-	4
17	6960	7280	5.4	-	|Ezr	2
17	15720	15880	5.3	|Chd1	-	1
17	27600	27800	9.3	|Grm4|Hmga1	|Hmga1	2
17	28360	28520	6.2	-	|Fance	2
17	28640	28840	15.3	|4930511I11Rik|Fkbp5	-	1
17	28960	29360	10.2	-	-	3
17	29360	29960	131	|Fgd2|Pim1	|Pim1	9
17	31160	31480	11.3	|Abcg1|Ubash3a	-	5
17	31960	32120	5.9	-	-	0
17	32200	32360	6.9	-	|Brd4	4
17	34720	34880	5.6	-	-	0
17	50640	50760	7.5	-	-	0
17	51920	52120	9.2	|Satb1	-	4
17	53680	53840	6	|Kat2b	-	1
17	57360	57480	5.6	-	-	0
17	73320	73640	7.5	-	-	6
17	86640	86800	7.2	-	-	3
18	4280	4520	46.1	|Map3k8	-	3
18	5160	5680	47.6	|Zfp438	-	5
18	15200	15520	10	|Kctd1	-	2
18	39160	39320	9.3	-	-	1
18	55040	55360	9.9	|Zfp608	-	2
18	62120	62440	9.6	|Adrb2	-	6
18	65040	65200	7	|Nedd4l	-	2
18	68360	68680	8.2	|D18Ertd653e	-	1
18	70640	70800	9.1	|Mbd2	-	2
18	80840	80960	7.7	|Nfatc1	-	1
18	82640	82880	6.8	-	-	2
19	5400	5640	5.7	-	-	2
19	5680	6160	14.2	|Scyl1|Slc25a45	-	3
19	6280	6480	13.9	|Rasgrp2	|Men1	5
19	12520	12720	6.3	-	-	0
19	25040	25200	8.6	|Dock8	-	2
19	33040	33360	7.6	|Rnls	-	1
19	34280	34440	7.3	-	|Fas	2
19	41040	41160	7.8	|Blnk|Dntt	-	1
19	41440	41600	6.2	-	-	1
20	12840	13080	6.8	-	-	2
20	100720	100880	8.3	|Zcchc13	-	2
20	131120	131240	9.3	-	-	0
20	136280	136440	5.9	-	-	0
20	137000	137120	5.8	-	-	2
20	138160	138640	18	-	-	4
20	155960	156520	7	-	-	0
20	163560	163800	5.6	-	-	0
