# Supplementary material for: 3D hotspots of recurrent retroviral insertions reveal long-range interactions with cancer genes
Source: Nat Commun. 2015 Feb 27;6:6381. doi: 10.1038/ncomms7381 (PMC4351571; doi:10.1038/ncomms7381)
Supplement: Supplementary Data 3 — List of genes with increased spatial association scores for two thresholds [file ncomms7381-s4.xls]

## Sheet: Sheet1
T_AB - T_A >= 0.5	T_AB - T_A >= 1
1700001C19Rik	Aif1
2410124H12Rik	Apom
A530013C23Rik	Aprt
Acd	Batf
Agrp	Ccdc120
Ahdc1	Cchcr1
AI661453	Cdt1
Aif1	Gfod2
Apom	H2-Q6
Aprt	Kcnd1
Atp6v0d1	Lta
AU023871	Ltb
Batf	Ly6g5c
Ccdc120	Ly6g6e
Cchcr1	Pard6a
Ccnd2	Ranbp10
Cdt1	Sec31a
Clic1	Tbc1d25
Coq2	Tmed10
Csnk2b	Tsnaxip1
Ctcf	Plac8
D17H6S53E
D6Wsu163e
Ddx1
E130303B06Rik
Ebp
Efcab4b
Ehmt2
Fgf6
Gfi1
Gfod2
H2-Q1
H2-Q6
H2-Q7
Hpse
Hsd11b2
Kcnd1
Lsm2
Lst1
Lta
Ltb
Ly6g5c
Ly6g6d
Ly6g6e
Myb
Ng23
Nutf2
Pard6a
Pgf
Plac8
Plp2
Porcn
Pou5f1
Ppp1r1b
Rad51ap1
Ranbp10
Rnf166
Rpa2
Rps6kl1
Sec31a
Stx12
Tbc1d25
Tcf19
Tmed10
Tmem189
Tnf
Trhr2
Tsnaxip1
Ube2v1
Wdr13
4932418E24Rik
